# Supplementary material for: Endocrine disrupting chemicals entering European rivers: Occurrence and adverse mixture effects in treated wastewater
Source: Environ Int. 2022 Dec;170:107608. doi: 10.1016/j.envint.2022.107608 (PMC9720157; doi:10.1016/j.envint.2022.107608)
Supplement: Appendix B [file mmc2.xlsx]

## Sheet: readme
Supporting Information B
Title:	Endocrine disrupting chemicals entering European rivers: Occurrence and adverse mixture effects in treated wastewater
Authors:	Saskia Finckh (corresponding author)
	Sebastian Buchinger
	Beate I. Escher
	Henner Hollert
	Maria König
	Martin Krauss
	Warich Leekitratanapisan
	Rita Schlichting
	Sabrina Schiwy
	Aliaksandra Shuliakevich
	Werner Brack
Affiliation of corresponding author:	Department of Effect-Directed Analysis, UFZ – Helmholtz Centre for Environmental Research, Leipzig, Germany.
Mail of corresponding author:	saskia.finckh@ufz.de

## Sheet: B1
B1: Sample Information - 56 LVSPE samples from 15 European countries
Sample Code	Additional treatment	Sampling date [dd/mm/yyyy]
EU001		2017-08-22
EU002		2017-08-23
EU003		2017-08-24
EU004		2017-08-25
EU005		2017-08-26
EU006		2017-08-28
EU007		2017-08-29
EU008		2017-08-30
EU009		2017-08-31
EU010		2017-09-01
EU011		2017-09-02
EU013		2017-11-16
EU014		2018-01-10
EU015		2018-01-11
EU016		2018-03-12
EU017		2018-04-09
EU018		2018-04-11
EU019	Activated carbon	2018-04-17
EU020		2018-05-25
EU021		2018-05-28
EU022		2018-05-30
EU023		2018-05-24
EU024		2018-05-31
EU025		2018-05-30
EU026		2018-05-29
EU027		2018-05-28
EU028		2018-06-11
EU029		2018-06-12
EU030		2018-07-03
EU031		2018-07-04
EU032	Ozonation	2018-07-04
EU033		2018-07-05
EU101		2018-07-18
EU102		2018-07-16
EU103		2018-07-17
EU104		2018-07-19
EU111		2018-08-29
EU112		2018-08-30
EU113		2018-09-03
EU114		2018-09-04
EU115		2018-09-04
EU116		2018-09-25
EU117		2018-09-06
EU118		2018-09-07
EU120		2019-01-09
EU121		2019-01-09
EU122		2019-01-11
EU123		2019-03-18
EU124		2019-03-18
EU125		2019-03-19
EU126		2019-03-19
EU127		2019-03-20
EU128	Ozonation	2019-03-20
EU129		2019-03-21
EU130	Ozonation	2019-03-21
EU131		2019-04-09

## Sheet: B2
B2: Analysed compounds - target compounds for quantitative LC-HRMS and LC-MS/MS analysis
Name	DSSTox Substance ID	NORMAN SusDatID	CASRN	INCHIKEY	Formula	LC-MS Machine	LC-MS Method	LC-MS Mode	Retention time [min]	m/z parent	m/z product 1 (LC-MS/MS)	m/z product 2 (LC-MS/MS)	compound class
Benzophenone-3	DTXSID3022405	NS00000222	131-57-7	DXGLGDHPHMLXJC-UHFFFAOYSA-N	C14H12O3	LC-HRMS	Q-Ex_steroids_phenols_derivatised	ESI_pos	12.1	462.137	NA	NA	phenol
Bisphenol A	DTXSID7020182	NS00008865	80-05-7	IISBACLAFKSPIT-UHFFFAOYSA-N	C15H16O2	LC-MS/MS	Q-Trap_phenols	ESI_neg	7	226.9	212	133	bisphenol
Bisphenol F	DTXSID4022446	NS00010221	2467-02-9	MQCPOLNSJCWPGT-UHFFFAOYSA-N	C13H12O2	LC-MS/MS	Q-Trap_phenols	ESI_neg	6.2	198.8	92.9	104.8	bisphenol
Nonylphenol_isomers	DTXSID5033836	NS00010283	104-40-5	IGFHQQFPSIBGKE-UHFFFAOYSA-N	C15H24O	LC-MS/MS	Q-Trap_phenols	ESI_neg	11.7	219	133.1	117	alkylphenol
Triclosan	DTXSID5032498	NS00010282	3380-34-5	XEFQLINVKFYRCS-UHFFFAOYSA-N	C12H7Cl3O2	LC-HRMS	Q-Ex_steroids_phenols_derivatised	ESI_pos	14.7	522.01	NA	NA	phenol
Estrone	DTXSID4022367	NS00010299	53-16-7	DNXHEGUUPJUMQT-CBZIJGRNSA-N	C18H22O2	LC-HRMS	Q-Ex_steroids_phenols_derivatised	ESI_pos	13.7	504.219	NA	NA	estrogen
17-alpha-Estradiol	DTXSID8022377	NS00075580	57-91-0	VOXZDWNPVJITMN-SFFUCWETSA-N	C18H24O2	LC-HRMS	Q-Ex_steroids_phenols_derivatised	ESI_pos	13.8	506.236	NA	NA	estrogen
17-alpha-Ethinylestradiol	DTXSID5020576	NS00008601	57-63-6	BFPYWIDHMRZLRN-SLHNCBLASA-N	C20H24O2	LC-HRMS	Q-Ex_steroids_phenols_derivatised	ESI_pos	13.5	530.236	NA	NA	estrogen
17-beta-Estradiol	DTXSID0020573	NS00008517	50-28-2	VOXZDWNPVJITMN-ZBRFXRBCSA-N	C18H24O2	LC-HRMS	Q-Ex_steroids_phenols_derivatised	ESI_pos	13.5	506.236	NA	NA	estrogen
Norethindrone	DTXSID9023380	NS00009098	68-22-4	VIKNJXKGJWUCNN-XGXHKTLJSA-N	C20H26O2	LC-MS/MS	Q-Trap_ketosteroids	ESI_pos	7.3	299.1	108.9	90.9	progestagen
Progesterone	DTXSID3022370	NS00010899	57-83-0	RJKFOVLPORLFTN-LEKSSAKUSA-N	C21H30O2	LC-MS/MS	Q-Trap_ketosteroids	ESI_pos	8.4	315.1	96.9	109	progestagen
Norgestimate	DTXSID1046922	NS00001983	35189-28-7	KIQQMECNKUGGKA-NMYWJIRASA-N	C23H31NO3	LC-MS/MS	Q-Trap_ketosteroids	ESI_pos	9.3	370.3	123.9	115	progestagen
Estriol	DTXSID9022366	NS00009155	50-27-1	PROQIPRRNZUXQM-ZXXIGWHRSA-N	C18H24O3	LC-HRMS	Q-Ex_steroids_phenols_derivatised	ESI_pos	12	522.231	NA	NA	estrogen
Chlorophene	DTXSID5020154	NS00008968	120-32-1	NCKMMSIFQUPKCK-UHFFFAOYSA-N	C13H11ClO	LC-HRMS	Q-Ex_steroids_phenols_derivatised	ESI_pos	14.4	452.108	NA	NA	phenol
Cortisone	DTXSID5022857	NS00010356	53-06-5	MFYSYFVPBJMHGN-ZPOLXVRWSA-N	C21H28O5	LC-MS/MS	Q-Trap_ketosteroids	ESI_pos	5.9	361.2	163.2	90.8	glucocorticoid
Dexamethasone	DTXSID3020384	NS00000344	50-02-2	UREBDLICKHMUKA-CXSFZGCWSA-N	C22H29FO5	LC-MS/MS	Q-Trap_ketosteroids	ESI_pos	6.7	393.1	355	373	glucocorticoid
Ethylparaben	DTXSID9022528	NS00008316	120-47-8	NUVBSKCKDOMJSU-UHFFFAOYSA-N	C9H10O3	LC-HRMS	Q-Ex_steroids_phenols_derivatised	ESI_pos	12.4	400.121	NA	NA	paraben
Prednisolone	DTXSID9021184	NS00000394	50-24-8	OIGNJSKKLXVSLS-VWUMJDOOSA-N	C21H28O5	LC-MS/MS	Q-Trap_ketosteroids	ESI_pos	6.2	361.1	343.1	147	glucocorticoid
1-Naphthol	DTXSID6021793	NS00005331	90-15-3	KJCVRFUGPWSIIH-UHFFFAOYSA-N	C10H8O	LC-HRMS	Q-Ex_steroids_phenols_derivatised	ESI_pos	12.6	378.116	NA	NA	phenol
Butylparaben	DTXSID3020209	NS00010637	94-26-8	QFOHBWFCKVYLES-UHFFFAOYSA-N	C11H14O3	LC-HRMS	Q-Ex_steroids_phenols_derivatised	ESI_pos	13.4	428.153	NA	NA	paraben
2-Phenylphenol	DTXSID2021151	NS00010901	90-43-7	LLEMOWNGBBNAJR-UHFFFAOYSA-N	C12H10O	LC-HRMS	Q-Ex_steroids_phenols_derivatised	ESI_pos	13	404.132	NA	NA	phenol
Testosterone	DTXSID8022371	NS00067928	58-22-0	MUMGGOZAMZWBJJ-DYKIIFRCSA-N	C19H28O2	LC-MS/MS	Q-Trap_ketosteroids	ESI_pos	7.5	289.2	96.9	109	androgen
Diethylstilbestrol	DTXSID3020465	NS00010902	56-53-1	RGLYKWWBQGJZGM-ISLYRVAYSA-N	C18H20O2	LC-MS/MS	Q-Trap_phenols	ESI_neg	7.8	267	236.9	251.2	phenol
Canrenone	DTXSID3045930	NS00010904	976-71-6	UJVLDDZCTMKXJK-WNHSNXHDSA-N	C22H28O3	LC-MS/MS	Q-Trap_ketosteroids	ESI_pos	7.4	341.2	106.9	90.9	mineralcorticoid
4-Androstene-3,17-dione	DTXSID8024523	NS00010905	63-05-8	AEMFNILZOJDQLW-QAGGRKNESA-N	C19H26O2	LC-MS/MS	Q-Trap_ketosteroids	ESI_pos	7.2	287.1	109	97	androgen
Androsterone	DTXSID3036525	NS00010906	53-41-8	QGXBDMJGAMFCBF-HLUDHZFRSA-N	C19H30O2	LC-MS/MS	Q-Trap_ketosteroids	ESI_pos	8	291.1	255.1	147.1	androgen
Epiandrosterone	DTXSID20289698	NS00067046	481-29-8	QGXBDMJGAMFCBF-LUJOEAJASA-N	C19H30O2	LC-MS/MS	Q-Trap_ketosteroids	ESI_pos	8.5	291.3	255.1	90.8	androgen
Methylparaben	DTXSID4022529	NS00001849	99-76-3	LXCFILQKKLGQFO-UHFFFAOYSA-N	C8H8O3	LC-HRMS	Q-Ex_steroids_phenols_derivatised	ESI_pos	11.9	386.106	NA	NA	paraben
Propylparaben	DTXSID4022527	NS00002126	94-13-3	QELSKZZBTMNZEB-UHFFFAOYSA-N	C10H12O3	LC-HRMS	Q-Ex_steroids_phenols_derivatised	ESI_pos	12.9	414.137	NA	NA	paraben
3,4,5-Trichlorophenol	DTXSID4026212	NS00008454	609-19-8	GBNHEBQXJVDXSW-UHFFFAOYSA-N	C6H3Cl3O	LC-HRMS	Q-Ex_steroids_phenols_derivatised	ESI_pos	14.3	429.983	NA	NA	phenol
Bisphenol B	DTXSID4022442	NS00007935	77-40-7	HTVITOHKHWFJKO-UHFFFAOYSA-N	C16H18O2	LC-MS/MS	Q-Trap_phenols	ESI_neg	7.6	241	212.2	210.9	bisphenol
4-Chlorophenol	DTXSID1021871	NS00010414	106-48-9	WXNZTHHGJRFXKQ-UHFFFAOYSA-N	C6H5ClO	LC-HRMS	Q-Ex_steroids_phenols_derivatised	ESI_pos	12.4	362.061	NA	NA	phenol
Bisphenol Z	DTXSID4047963	NS00014633	843-55-0	SDDLEVPIDBLVHC-UHFFFAOYSA-N	C18H20O2	LC-MS/MS	Q-Trap_phenols	ESI_neg	8.4	267	172.9	223.9	bisphenol
Clobetasol	DTXSID2048955	NS00001385	25122-41-2	FCSHDIVRCWTZOX-DVTGEIKXSA-N	C22H28ClFO4	LC-MS/MS	Q-Trap_ketosteroids	ESI_pos	7.2	411.1	391	373.1	glucocorticoid
Aldosterone	DTXSID7022419	NS00014784	52-39-1	PQSUYGKTWSAVDQ-ZVIOFETBSA-N	C21H28O5	LC-MS/MS	Q-Trap_ketosteroids	ESI_pos	5.6	361.1	343	315	mineralcorticoid
Paramethasone	DTXSID3023421	NS00041037	53-33-8	MKPDWECBUAZOHP-AFYJWTTESA-N	C22H29FO5	LC-MS/MS	Q-Trap_ketosteroids	ESI_pos	6.7	393.2	171	90.9	glucocorticoid
Dihydrotestosterone	DTXSID9022364	NS00005234	521-18-6	NVKAWKQGWWIWPM-ABEVXSGRSA-N	C19H30O2	LC-MS/MS	Q-Trap_ketosteroids	ESI_pos	5.7	291.1	159.1	105	androgen
Norgestrel	DTXSID3047477	NS00067059	6533-00-2	WWYNJERNGUHSAO-XUDSTZEESA-N	C21H28O2	LC-MS/MS	Q-Trap_ketosteroids	ESI_pos	8.1	313.2	107	91.1	progestagen
Exemestane	DTXSID5023037	NS00000304	107868-30-4	BFYIZQONLCFLEV-DAELLWKTSA-N	C20H24O2	LC-MS/MS	Q-Trap_ketosteroids	ESI_pos	7.7	297.2	121.1	91.1	aromatase inhibitor
Medroxyprogesterone	DTXSID0036508	NS00009207	520-85-4	FRQMUZJSZHZSGN-HBNHAYAOSA-N	C22H32O3	LC-MS/MS	Q-Trap_ketosteroids	ESI_pos	7.2	345.2	123	97	progestagen
Gestoden	DTXSID6046478	NS00008617	60282-87-3	SIGSPDASOTUPFS-XUDSTZEESA-N	C21H26O2	LC-MS/MS	Q-Trap_ketosteroids	ESI_pos	8	311.1	132.9	109.1	progestagen
Drospirenone	DTXSID7046465	NS00002775	67392-87-4	METQSPRSQINEEU-HXCATZOESA-N	C24H30O3	LC-MS/MS	Q-Trap_ketosteroids	ESI_pos	7.3	367.2	97	90.9	progestagen
Hydrocortisone	DTXSID7020714	NS00000570	50-23-7	JYGXADMDTFJGBT-VWUMJDOOSA-N	C21H30O5	LC-MS/MS	Q-Trap_ketosteroids	ESI_pos	7.3	362.9	120.9	105	glucocorticoid
Betamethasone	DTXSID3022667	NS00073847	378-44-9	UREBDLICKHMUKA-DVTGEIKXSA-N	C22H29FO5	LC-MS/MS	Q-Trap_ketosteroids	ESI_pos	6.2	393.2	373.1	355.1	glucocorticoid
Prednisone	DTXSID4021185	NS00007844	53-03-2	XOFYZVNMUHMLCC-ZPOLXVRWSA-N	C21H26O5	LC-MS/MS	Q-Trap_ketosteroids	ESI_pos	6.7	359	265	322.9	glucocorticoid
Budesonide	DTXSID8020202	NS00000099	51333-22-3	VOVIALXJUBGFJZ-KWVAZRHASA-N	C25H34O6	LC-MS/MS	Q-Trap_ketosteroids	ESI_pos	5.8	431.2	413.2	147.2	glucocorticoid
6alpha-Methylprednisolone	DTXSID7023300	NS00000345	83-43-2	VHRSUDSXCMQTMA-PJHHCJLFSA-N	C22H30O5	LC-MS/MS	Q-Trap_ketosteroids	ESI_pos	7.8	375.2	357.1	161	glucocorticoid
Flumethasone	DTXSID2045365	NS00001953	2135-17-3	WXURHACBFYSXBI-GQKYHHCASA-N	C22H28F2O5	LC-MS/MS	Q-Trap_ketosteroids	ESI_pos	6.8	411.1	252.9	121	glucocorticoid
4-Bromophenol	DTXSID3051543	NS00001420	106-41-2	GZFGOTFRPZRKDS-UHFFFAOYSA-N	C6H5BrO	LC-HRMS	Q-Ex_steroids_phenols_derivatised	ESI_pos	12.6	406.011	NA	NA	phenol
Cyproterone	DTXSID3022873	NS00003858	2098-66-0	DUSHUSLJJMDGTE-ZJPMUUANSA-N	C22H27ClO3	LC-MS/MS	Q-Trap_ketosteroids	ESI_pos	6.5	375	321	293	antiandrogen
Fluorometholone	DTXSID7047435	NS00007682	426-13-1	FAOZLTXFLGPHNG-KNAQIMQKSA-N	C22H29FO4	LC-MS/MS	Q-Trap_ketosteroids	ESI_pos	7	377.2	279.2	321	glucocorticoid
Flunisolide	DTXSID1045534	NS00067047	3385-03-3	XSFJVAJPIHIPKU-XWCQMRHXSA-N	C24H31FO6	LC-MS/MS	Q-Trap_ketosteroids	ESI_pos	7	435.2	321	171	glucocorticoid
Trenbolone	DTXSID0034192	NS00007300	10161-33-8	MEHHPFQKXOUFFV-OWSLCNJRSA-N	C18H22O2	LC-MS/MS	Q-Trap_ketosteroids	ESI_pos	7	271.1	253	199	androgen
Amcinonide	DTXSID6045905	NS00005905	51022-69-6	ILKJAFIWWBXGDU-MOGDOJJUSA-N	C28H35FO7	LC-MS/MS	Q-Trap_ketosteroids	ESI_pos	8.4	503.2	483.1	339.1	glucocorticoid
Triamcinolone acetonide	DTXSID6021371	NS00009342	76-25-5	YNDXUCZADRHECN-JNQJZLCISA-N	C24H31FO6	LC-MS/MS	Q-Trap_ketosteroids	ESI_pos	6.8	435	415	397	glucocorticoid
Dydrogesterone	DTXSID1022974	NS00009687	152-62-5	JGMOKGBVKVMRFX-HQZYFCCVSA-N	C21H28O2	LC-MS/MS	Q-Trap_ketosteroids	ESI_pos	8	313.1	295	77	progestagen
Hydrocortisone acetate	DTXSID0048686	NS00008477	50-03-3	ALEXXDVDDISNDU-KPYZGQEZSA-N	C23H32O6	LC-MS/MS	Q-Trap_ketosteroids	ESI_pos	6.9	405.1	327	309.2	glucocorticoid
Bisphenol E	DTXSID3047891	NS00005579	2081-08-5	HCNHNBLSNVSJTJ-UHFFFAOYSA-N	C14H14O2	LC-MS/MS	Q-Trap_phenols	ESI_neg	6.6	212.9	198	196.9	bisphenol
4-Cumylphenol	DTXSID3022536	NS00009362	599-64-4	QBDSZLJBMIMQRS-UHFFFAOYSA-N	C15H16O	LC-HRMS	Q-Ex_steroids_phenols_derivatised	ESI_pos	14.4	446.178	NA	NA	alkylphenol
Dichlorophen	DTXSID6021824	NS00007681	97-23-4	MDNWOSOZYLHTCG-UHFFFAOYSA-N	C13H10Cl2O2	LC-HRMS	Q-Ex_steroids_phenols_derivatised	ESI_pos	13.3	502.064	NA	NA	phenol
Medroxyprogesterone acetate	DTXSID0025527	NS00006415	71-58-9	PSGAAPLEWMOORI-PEINSRQWSA-N	C24H34O4	LC-MS/MS	Q-Trap_ketosteroids	ESI_pos	8.2	387.3	327.3	285.2	progestagen
Megestrol-17-acetate	DTXSID9040683	NS00009122	595-33-5	RQZAXGRLVPAYTJ-GQFGMJRRSA-N	C24H32O4	LC-MS/MS	Q-Trap_ketosteroids	ESI_pos	8.1	385.2	267	224.1	progestagen
11-Ketotestosterone	DTXSID8036499	NS00018374	564-35-2	WTPMRQZHJLJSBO-XQALERBDSA-N	C19H26O3	LC-MS/MS	Q-Trap_ketosteroids	ESI_pos	6.3	303.1	90.9	76.9	androgen
17alpha-Hydroxyprogesterone	DTXSID6040747	NS00115894	68-96-2	DBPWSSGDRRHUNT-CEGNMAFCSA-N	C21H30O3	LC-MS/MS	Q-Trap_ketosteroids	ESI_pos	7.6	331.2	97.1	109	progestagen
17alpha-Methyltestosterone	DTXSID1033664	NS00010270	58-18-4	GCKMFJBGXUYNAG-HLXURNFRSA-N	C20H30O2	LC-MS/MS	Q-Trap_ketosteroids	ESI_pos	7.8	303.2	96.9	108.9	androgen
4-Androsten-11beta-ol-3,17-dione	DTXSID8040931	NS00067034	382-44-5	WSCUHXPGYUMQEX-KCZNZURUSA-N	C19H26O2	LC-MS/MS	Q-Trap_ketosteroids	ESI_pos	6.5	303.1	91	76.9	androgen
Desonide	DTXSID7046756	NS00010533	638-94-8	WBGKWQHBNHJJPZ-LECWWXJVSA-N	C24H32O6	LC-MS/MS	Q-Trap_ketosteroids	ESI_pos	7	417.2	399	146.9	glucocorticoid
Fluticasone propionate	DTXSID8045511	NS00005139	80474-14-2	WMWTYOKRWGGJOA-CENSZEJFSA-N	C25H31F3O5S	LC-MS/MS	Q-Trap_ketosteroids	ESI_pos	8	501.2	293.1	205	glucocorticoid
Bisphenol BP	DTXSID70283308	NS00014629	1844-01-5	BATCUENAARTUKW-UHFFFAOYSA-N	C25H20O2	LC-MS/MS	Q-Trap_phenols	ESI_neg	9.1	351	273	274	bisphenol
Bisphenol C	DTXSID5022485	NS00004268	14868-03-2	OWEYKIWAZBBXJK-UHFFFAOYSA-N	C14H10Cl2O2	LC-MS/MS	Q-Trap_phenols	ESI_neg	7.7	279	240	147	bisphenol
Bisphenol G	DTXSID30281401	NS00014631	127-54-8	IJWIRZQYWANBMP-UHFFFAOYSA-N	C21H28O2	LC-MS/MS	Q-Trap_phenols	ESI_neg	10.1	311.1	295.8	295.1	bisphenol
Betamethasone dipropionate	DTXSID2022672	NS00005151	5593-20-4	CIWBQSYVNNPZIQ-XYWKZLDCSA-N	C28H37FO7	LC-MS/MS	Q-Trap_ketosteroids	ESI_pos	8.5	505.2	411.2	337.2	glucocorticoid
Betamethasone-17-valerate	DTXSID7022673	NS00006017	2152-44-5	SNHRLVCMMWUAJD-SUYDQAKGSA-N	C27H37FO6	LC-MS/MS	Q-Trap_ketosteroids	ESI_pos	8.3	477.2	279	337.1	glucocorticoid
Mometasone fuorate	DTXSID4023333	NS00006918	83919-23-7	WOFMFGQZHJDGCX-ZULDAHANSA-N	C27H30Cl2O6	LC-MS/MS	Q-Trap_ketosteroids	ESI_pos	8	521.1	503.1	355.1	glucocorticoid
Fluocinolone acetonide	DTXSID0040674	NS00008944	67-73-2	FEBLZLNTKCEFIT-VSXGLTOVSA-N	C24H30F2O6	LC-MS/MS	Q-Trap_ketosteroids	ESI_pos	6.8	453.1	337.1	121	glucocorticoid
Dexamethasone-21-acetate	DTXSID8022901	NS00073866	1177-87-3	AKUJBENLRBOFTD-RPRRAYFGSA-N	C24H31FO6	LC-MS/MS	Q-Trap_ketosteroids	ESI_pos	7.2	435.2	397.1	337.1	glucocorticoid
Fludrocortisone-21-acetate	DTXSID2023062	NS00000578	514-36-3	SYWHXTATXSMDSB-GSLJADNHSA-N	C23H31FO6	LC-MS/MS	Q-Trap_ketosteroids	ESI_pos	6.8	423.2	239	325	mineralcorticoid
Clobetasol propionate	DTXSID6045907	NS00000111	25122-46-7	CBGUOGMQLZIXBE-XGQKBEPLSA-N	C25H32ClFO5	LC-MS/MS	Q-Trap_ketosteroids	ESI_pos	8	467.2	373.1	355.1	glucocorticoid
6-beta-Hydroxycortisol	DTXSID80425873	NS00015365	174866-45-6	GNFTWPCIRXSCQF-UJXAPRPESA-N	C21H30O6	LC-MS/MS	Q-Trap_ketosteroids	ESI_pos	1.6	379.2	90.9	76.9	glucocorticoid

## Sheet: B3
B3: Internal standards - isotope-labelled compounds for quantitative LC-MS analysis
Name	Formula	LC-HRMS mode	Adduct
Mono-isobutylphthalate-D4__M-H	C12H10[2]H4O4	ESI_neg	M-H
4-Nitrophenol-D4__M-H	C6H1[2]H4N1O3	ESI_neg	M-H
Triclosan-D3__M-H	C12H4[2]H3Cl3O2	ESI_neg	M-H
Mecoprop-D3__M-H	C10H8[2]H3Cl1O3	ESI_neg	M-H
Diclofenac_d4__M-H	C14H7[2]H4Cl2N1O2	ESI_neg	M-H
Laurylsulfate-D25__M-H	C12H1[2]H25O4S	ESI_neg	M-H
Bezafibrate-D4__M-H	C19H16[2]H4Cl1N1O4	ESI_neg	M-H
Acesulfame-D4__M-H	C4H1[2]H4N1O14S	ESI_neg	M-H
Hydrochlorothiazide-13C6__M-H	C1[13]C6H8Cl1N3O4S2	ESI_neg	M-H
Bentazone-D6__M-H	C10H6[2]H6N2O3S1	ESI_neg	M-H
Cyclamate-D11__M-H	C6H2[2]H11N1O3S1	ESI_neg	M-H
Mono-isobutylphthalate-D4___M+H	C12H10[2]H4O4	ESI_pos	M+H
Creatinine-D3 ___M+H	C4H4[2]H3N3O1	ESI_pos	M+H
Diazinon-D10___M+H	C12H11[2]H10N2O3P1S1	ESI_pos	M+H
Benzophenone-3-D5__M+H	C14H7[2]H5O3	ESI_pos	M+H
p-Toluene-sulfonamide-D4__M+NH4	C7H5[2]H4NO2S1	ESI_pos	M+NH4
Cotinine-D3__M+H	C10H9[2]H3N2O1	ESI_pos	M+H
Diglyme-D6__M+H	C6H8[2]H6O3	ESI_pos	M+H
Chlormequat-D9__M+	C5H4[2]H9Cl1N1	ESI_pos	M+
Carbamazepine-D10__M+H	C15H2[2]H10N2O1	ESI_pos	M+H
Atrazine-13C3__M+H	C5[13]C3H14Cl1N5	ESI_pos	M+H
Benzotriazole-D4__M+H	C6H1[2]H4N3	ESI_pos	M+H
Carbendazim-D4__M+H	C9H5[2]H4N3O2	ESI_pos	M+H
Tri-n-butylphosphate-D27__M+H	C12[2]H27O4P1	ESI_pos	M+H
DEET-D7__M+H	C12H10[2]H7N1O1	ESI_pos	M+H
Metolachlor-D6__M+H	C15H16[2]H6Cl1N1O2	ESI_pos	M+H
Isoproturon-D3__M+H	C12H15[2]H3N2O1	ESI_pos	M+H
Diclofenac_d4__M+H	C14H7[2]H4Cl2N1O2	ESI_pos	M+H
Caffeine-D3__M+H	C8H7[2]H3N4O2	ESI_pos	M+H
Clarithromycin-D3__M+H	C38H66[2]H3N1O13	ESI_pos	M+H
Desisopropylatrazine-D5__M+H	C5H3[2]H5Cl1N5	ESI_pos	M+H
Decyltrimethylammonium-D30__M+	C13[2]H30N1	ESI_pos	M+
Atenolol-D7__M+H	C14H15[2]H7N2O3	ESI_pos	M+H
Progesterone-D9__M+H	C21H21[2]H9O2	ESI_pos	M+H
Verapamil-D6__M+H	C27H32[2]H6N2O4	ESI_pos	M+H
Bezafibrate-D4__M+H	C19H16[2]H4Cl1N1O4	ESI_pos	M+H
Sulfamethoxazole-D4__M+H	C10H7[2]H4N3O3S1	ESI_pos	M+H
Tebuconazole-D9__M+H	C16H13[2]H9Cl1N3O1	ESI_pos	M+H
Imidacloprid-D4__M+H	C9H6[2]H4Cl1N5O2	ESI_pos	M+H

## Sheet: B4
B4: Example sequence for LC-HRMS measurement
	Autosampler position	Sample Type	Calibration concentration phenols [ng/L]	Calibration concentration steroids [ng/L]
1	BA1	Blank
2	BA2	Blank
3	BA3	Calibration	0.1	0.01
4	BA4	Calibration	0.2	0.02
5	BA5	Calibration	0.5	0.05
6	BA6	Calibration	1	0.1
7	BA7	Calibration	2	0.2
8	BA8	Calibration	5	0.5
9	BB1	Calibration	10	1
10	BB2	Calibration	20	2
11	BB3	Calibration	50	5
12	BB4	Calibration	100	10
13	BB5	Calibration	200	20
14	BB6	Calibration	500	50
15	BB7	Calibration	1000	100
16	BA1	Blank
17	BA2	Blank
18	BB8	Sample
19	BC1	Sample
20	BC2	Sample
21	BC3	Sample
22	BC4	Sample
23	BC5	Sample
24	BC6	Sample
25	BC7	Sample
26	BC8	Sample
27	BD1	Sample
28	BA1	Blank
29	BD2	Sample
30	BD3	Sample
31	BD4	Sample
32	BD5	Sample
33	BD6	Sample
34	BD7	Sample
35	BD8	Sample
36	BE1	Sample
37	BE2	Sample
38	BE3	Sample
39	BA2	Blank
40	BA7	Calibration (QC)	5	0.5
41	BB2	Calibration (QC)	20	20

## Sheet: B5
B5: Concentrations [ng/L], results of the chemical target screening of 79 compounds
Name	DSSTox Substance ID	NORMAN SusDatID	CASRN	INCHIKEY	Counts	MDL [ng/mL]	SPE Recovery	EU001	EU002	EU003	EU004	EU005	EU006	EU007	EU008	EU009	EU010	EU011	EU013	EU014	EU015	EU016	EU017	EU018	EU019	EU020	EU021	EU022	EU023	EU024	EU025	EU026	EU027	EU028	EU029	EU030	EU031	EU032	EU033	EU101	EU102	EU103	EU104	EU111	EU112	EU113	EU114	EU115	EU116
Benzophenone-3	DTXSID3022405	NS00000222	131-57-7	DXGLGDHPHMLXJC-UHFFFAOYSA-N	40	1	0.9	38.846						4.591		2.003				1.294	1.244	8.728	33.508	11.09		2.426	12.103	29.865	15.336	14.027	76.486	113.299	10.426	26.999	31.498	5.691			45.413	8.464	31.849	36.123	35.408	25.846	8.748	23.111	22.427	3.554	5.77
Bisphenol A	DTXSID7020182	NS00008865	80-05-7	IISBACLAFKSPIT-UHFFFAOYSA-N	55	0.84	0.703	736.34	44.71	16.16	17.02	416.58	56.53	70.54	75.31	284.64	71.86	24.03	166.17	9.057	24.08	10.382	43.905	278.584	3.046	13.69	111.116	342.656	236.794	24.52	158.497	16.428	20.22	25.137	243.744	7.624	6.548	3.866	70.595	6.812	91.024	52.527	104.287	126.949	10.744	10.806	13.812	9.21	10.283
Bisphenol F	DTXSID4022446	NS00010221	2467-02-9	MQCPOLNSJCWPGT-UHFFFAOYSA-N	14	2	0.866	45.9		3.57	6.57	61.94	2.63					3.47	45.98					9.954											6.622								18.118			4.539	3.293		2.529
Nonylphenol_isomers	DTXSID5033836	NS00010283	104-40-5	IGFHQQFPSIBGKE-UHFFFAOYSA-N	55	30	0.847	122.84	50.39	58.19	91.53	56.6	122.69	93.95	93.86	112.97	53.59	48.18	57.8	114.094	75.987	64.795	76.523	48.337	95.542	103.792	140.865	76.122	200.878	91.378	122.265	73.407	81.173	81.769	72.69	186.186	98.856	86.095	84.519	68.4	98.372	153.453	231.592	138.116	68.235	102.4	79.915	150.22	127.013
Triclosan	DTXSID5032498	NS00010282	3380-34-5	XEFQLINVKFYRCS-UHFFFAOYSA-N	31	0.15	0.995	2.576	2.11	1.411	0.935	0.251	3.205	4.246	0.263	3.827	2.616	0.462				0.942				10.644	6.544		23.361	71.583	0.154	1.851	2.748									6.286	3.827		1.289	2.216	0.18
Estrone	DTXSID4022367	NS00010299	53-16-7	DNXHEGUUPJUMQT-CBZIJGRNSA-N	48	0.02	0.776	40.694	3.063	34.936	17.464	14.752	49.559	4.438	2.884	6.712		11.824	31.143	0.191	0.228	5.315	1.185	3.562	0.05	2.645		6.818	10.511		18.074	11.241	0.767	2.635	13.255		2.843	0.031	7.655	1.043	3.014			1.653	1.436	16.643	8.914	1.274	4.319
17-alpha-Estradiol	DTXSID8022377	NS00075580	57-91-0	VOXZDWNPVJITMN-SFFUCWETSA-N	23	0.015	0.873			0.571		2.68										0.175							0.339						0.252							0.499	0.576	0.401	0.715	1.061	0.921		0.172
17-alpha-Ethinylestradiol	DTXSID5020576	NS00008601	57-63-6	BFPYWIDHMRZLRN-SLHNCBLASA-N	3	0.025	0.844					0.07		0.425				0.032
17-beta-Estradiol	DTXSID0020573	NS00008517	50-28-2	VOXZDWNPVJITMN-ZBRFXRBCSA-N	25	0.016	0.772	3.549	0.067	3.633	3.053	3.968	9.507			0.552		0.114	3.561	0.037		0.632				0.533	4.245	0.534	2.265	0.115	4.792	0.2	0.205		3.933						0.24
Norethindrone	DTXSID9023380	NS00009098	68-22-4	VIKNJXKGJWUCNN-XGXHKTLJSA-N	2	0.2	0.832																																1.4567
Progesterone	DTXSID3022370	NS00010899	57-83-0	RJKFOVLPORLFTN-LEKSSAKUSA-N	39	0.05	0.976	22.7041	0.4877	0.5759	0.63	1.1656	0.7817	0.3648		0.834		0.2108		0.302					0.2085		0.6434			0.7366	1.3106	0.7973	0.3738	0.5771	1.7846	0.5257	0.5294	0.3065	0.4458	0.4602	0.7412	0.744	0.5687	0.5628	0.3749
Norgestimate	DTXSID1046922	NS00001983	35189-28-7	KIQQMECNKUGGKA-NMYWJIRASA-N	1	0.05	1							0.1691
Estriol	DTXSID9022366	NS00009155	50-27-1	PROQIPRRNZUXQM-ZXXIGWHRSA-N	45	0.02	0.721	2.239	0.533	0.642		2.992	0.702		0.325					0.16	0.309	0.422	0.752	0.095	0.206	2.352	2.842		0.249	1.823	1.077	0.326	0.37		0.189		0.169	0.084	0.668	0.188	0.462	2.574	1.282		1.169	1.847	0.67	0.77	0.365
Chlorophene	DTXSID5020154	NS00008968	120-32-1	NCKMMSIFQUPKCK-UHFFFAOYSA-N	22	0.25	0.972	0.891			0.867					1.563	21.607		5.505	0.793	1.036	19.789	9.716	2.267			14.951					0.641							8.84		5.015			30.311	17.712	3.422	6.602
Cortisone	DTXSID5022857	NS00010356	53-06-5	MFYSYFVPBJMHGN-ZPOLXVRWSA-N	10	0.1	0.808	35.3648	1.3418		1.1695		8.004	2.0398	2.5521	2416.81	5.0701	2.2402	5.7169
Dexamethasone	DTXSID3020384	NS00000344	50-02-2	UREBDLICKHMUKA-CXSFZGCWSA-N	14	0.2	1.062	0.5024				0.6681			0.2662	0.5999				0.4809																0.8312	0.4107								0.2283			0.2296
Ethylparaben	DTXSID9022528	NS00008316	120-47-8	NUVBSKCKDOMJSU-UHFFFAOYSA-N	12	0.5	0.9	11.43								0.759	5.084									3.274	3.094	1.048	2.917	0.654	1.8		0.69										29.961
Prednisolone	DTXSID9021184	NS00000394	50-24-8	OIGNJSKKLXVSLS-VWUMJDOOSA-N	11	0.2	0.979		3.3788	3.8173	4.1854		5.2956	3.3935	3.0196		3.361		1.2236
1-Naphthol	DTXSID6021793	NS00005331	90-15-3	KJCVRFUGPWSIIH-UHFFFAOYSA-N	50	1	0.518	313.283	6.078	16.358	12.608	335.048	7.622	42.447	81.044	192.746	36.452	4.599	14.892	1.082	1.615	2.527	9.866	14.471		4.608	30.28		26.7	4.118	27.842	24.84	6.247	3.273	24.218	2.565	2.974		19.331	3.682	16.769	21.607	29.289	11.628	4.405	13.549	13.161	3.388	2.946
Butylparaben	DTXSID3020209	NS00010637	94-26-8	QFOHBWFCKVYLES-UHFFFAOYSA-N	4	0.35	0.926	3.292																																									0.902
2-Phenylphenol	DTXSID2021151	NS00010901	90-43-7	LLEMOWNGBBNAJR-UHFFFAOYSA-N	52	1	1	80.976	1.304	4.312	32.092	147.522	2.171	12.961	19.519	4.421	10.536	2.355	12.915	1.317	4.953		1.022	20.692		24.245	30.901	1.518	3.212	2.253	194.875	52.527	4.373	5.761	20.67	1.653			47.274	1.269	4.967	11.803	9.655	18.597	10.86	9.21	7.417	6.38	5.438
Testosterone	DTXSID8022371	NS00067928	58-22-0	MUMGGOZAMZWBJJ-DYKIIFRCSA-N	6	0.05	0.695	0.5128				0.4532												2.1261							1.2541		0.463
Diethylstilbestrol	DTXSID3020465	NS00010902	56-53-1	RGLYKWWBQGJZGM-ISLYRVAYSA-N	8	0.4	0.767	0.44	0.46	0.53			0.69		0.6	0.69	0.66	1.2
Canrenone	DTXSID3045930	NS00010904	976-71-6	UJVLDDZCTMKXJK-WNHSNXHDSA-N	52	0.2	0.715	1.9053	6.6038	1.0866	2.3906	1.0992	4.4027	12.5853		0.3479	4.9913	1.4233	3.4695	9.093	8.7628	8.828	11.7318	10.7422	2.0074		8.5105	3.2079	8.5136		4.1325	6.5627	8.7486	8.062	11.894	7.346	8.9341	3.1565	13.1371	3.7831	9.5788	3.4524	3.816	14.0573	9.1831	6.1202	7.3317		15.6233
4-Androstene-3,17-dione	DTXSID8024523	NS00010905	63-05-8	AEMFNILZOJDQLW-QAGGRKNESA-N	52	0.1	0.718	2.8628	3.1083	1.0944	3.2649	3.7914	2.1809	2.0276		1.1033	6.3155	0.3203	1.4779	1.365	1.5967	7.0071	6.4532	5.213	0.5484		12.6317		3.341		10.8332	10.5792	6.9044	10.6099	8.3285	0.7294	4.2009	0.738	3.817	1.5098	2.7522	5.5628	5.5422	8.0487	3.3933	2.4697	2.9719	4.0348	1.6533
Androsterone	DTXSID3036525	NS00010906	53-41-8	QGXBDMJGAMFCBF-HLUDHZFRSA-N	46	0.2	0.885	42.0937	1.3488	3.4072	2.2087	62.3268	2.6253	1.7113			2.6376	3.3537		2.7354		2.3811			1.2496		3.7865		3.3179	26.5293	6.8455	6.8536	6.9535	13.3105	6.4259	3.4541	4.5273	1.7817	3.7967	11.8459	17.4855	10.923	16.4225	3.1714	3.0139	5.7472	7.774	17.1747	1.8483
Epiandrosterone	DTXSID20289698	NS00067046	481-29-8	QGXBDMJGAMFCBF-LUJOEAJASA-N	19	0.2	1.066	392.866			4.2725		6.9493	2.4621					3.0032				2.2374				4.7208				9.1805	9.4207	5.6427	3.9161	4.0364						5.3398	14.4827
Methylparaben	DTXSID4022529	NS00001849	99-76-3	LXCFILQKKLGQFO-UHFFFAOYSA-N	50	0.85	0.965	52.287			1.38	44.891	3.514	1.902	4.865	5.426	1.022			14.144	7.681	19.277	35.102	39.406	9.15	22.046	59.676	34.923	52.465	24.982	23.939	27.425	16.751	24.767	38.742	15.582			32.847	13.62	18.921	22.303	26.111	15.484	8.968	9.579	12.27	15.763	16.22
Propylparaben	DTXSID4022527	NS00002126	94-13-3	QELSKZZBTMNZEB-UHFFFAOYSA-N	16	1.2	1.01	21.276				2.078				3.107						2.33	3.042	2.171			4.715		1.617	2.832	3.24	4.05	1.573		1.842				2.666			4.077
3,4,5-Trichlorophenol	DTXSID4026212	NS00008454	609-19-8	GBNHEBQXJVDXSW-UHFFFAOYSA-N	8	0.5	0.946		1.707	1.664					0.938												40.285						2.274
Bisphenol B	DTXSID4022442	NS00007935	77-40-7	HTVITOHKHWFJKO-UHFFFAOYSA-N	0	1	0.689
4-Chlorophenol	DTXSID1021871	NS00010414	106-48-9	WXNZTHHGJRFXKQ-UHFFFAOYSA-N	55	2	1.26	44.43	38.306	62.905	40.407	9.366	25.613	46.117	5.084	31.886	47.424	13.023	7.639	107.518	78.662	147.784	75.185	117.685	4.036	64.13	140.598	60.295	130.27	6.141	330.39	350.126	247.374	59.204	57.643	140.144	262.273		309.307	544.894	489.469	297.522	395.949	160.802	177.85	122.729	130.343	564.945	65.183
Bisphenol Z	DTXSID4047963	NS00014633	843-55-0	SDDLEVPIDBLVHC-UHFFFAOYSA-N	0	0.5	0.764
Clobetasol	DTXSID2048955	NS00001385	25122-41-2	FCSHDIVRCWTZOX-DVTGEIKXSA-N	0	0.1	0.798
Aldosterone	DTXSID7022419	NS00014784	52-39-1	PQSUYGKTWSAVDQ-ZVIOFETBSA-N	0	1	0.784
Paramethasone	DTXSID3023421	NS00041037	53-33-8	MKPDWECBUAZOHP-AFYJWTTESA-N	0	0.2	0.994
Dihydrotestosterone	DTXSID9022364	NS00005234	521-18-6	NVKAWKQGWWIWPM-ABEVXSGRSA-N	0	1	0.535
Norgestrel	DTXSID3047477	NS00067059	6533-00-2	WWYNJERNGUHSAO-XUDSTZEESA-N	0	0.5	1
Exemestane	DTXSID5023037	NS00000304	107868-30-4	BFYIZQONLCFLEV-DAELLWKTSA-N	3	0.1	0.841										0.4915
Medroxyprogesterone	DTXSID0036508	NS00009207	520-85-4	FRQMUZJSZHZSGN-HBNHAYAOSA-N	25	0.1	1	1.1005	0.7688	0.3011	0.3246		0.6631	1.8527			0.4595		0.1175			2.2705	1.0431				1.433		1.3117			1.4699	0.5882			0.2549	0.4315		0.1857									0.802
Gestoden	DTXSID6046478	NS00008617	60282-87-3	SIGSPDASOTUPFS-XUDSTZEESA-N	1	0.2	0.89								0.9764
Drospirenone	DTXSID7046465	NS00002775	67392-87-4	METQSPRSQINEEU-HXCATZOESA-N	0	0.1	0.732
Hydrocortisone	DTXSID7020714	NS00000570	50-23-7	JYGXADMDTFJGBT-VWUMJDOOSA-N	11	0.1	0.923								35.8348				9.7023						1.3368												3.6513				3.3226	3.8422	4.3845
Betamethasone	DTXSID3022667	NS00073847	378-44-9	UREBDLICKHMUKA-DVTGEIKXSA-N	29	0.05	1.104	1.2174	0.0704		0.1089	0.9077	0.2335		0.3957					0.5843	0.2413								0.3054				0.403	0.2549	0.272	0.8537	0.4419	0.2448	0.3007						0.3486	0.3862	0.2813	0.4689
Prednisone	DTXSID4021185	NS00007844	53-03-2	XOFYZVNMUHMLCC-ZPOLXVRWSA-N	0	0.5	0.983
Budesonide	DTXSID8020202	NS00000099	51333-22-3	VOVIALXJUBGFJZ-KWVAZRHASA-N	10	0.2	0.458																					7.1703				3.8196	0.8942	3.9864								2.6802
6alpha-Methylprednisolone	DTXSID7023300	NS00000345	83-43-2	VHRSUDSXCMQTMA-PJHHCJLFSA-N	0	0.1	0.801
Flumethasone	DTXSID2045365	NS00001953	2135-17-3	WXURHACBFYSXBI-GQKYHHCASA-N	0	0.5	0.896
4-Bromophenol	DTXSID3051543	NS00001420	106-41-2	GZFGOTFRPZRKDS-UHFFFAOYSA-N	2	1.5	1.105
Cyproterone	DTXSID3022873	NS00003858	2098-66-0	DUSHUSLJJMDGTE-ZJPMUUANSA-N	0	0.05	0.891
Fluorometholone	DTXSID7047435	NS00007682	426-13-1	FAOZLTXFLGPHNG-KNAQIMQKSA-N	0	0.1	0.937
Flunisolide	DTXSID1045534	NS00067047	3385-03-3	XSFJVAJPIHIPKU-XWCQMRHXSA-N	1	0.1	0.941																													0.5371
Trenbolone	DTXSID0034192	NS00007300	10161-33-8	MEHHPFQKXOUFFV-OWSLCNJRSA-N	0	0.2	0.664
Amcinonide	DTXSID6045905	NS00005905	51022-69-6	ILKJAFIWWBXGDU-MOGDOJJUSA-N	2	0.1	1.07
Triamcinolone acetonide	DTXSID6021371	NS00009342	76-25-5	YNDXUCZADRHECN-JNQJZLCISA-N	53	0.05	0.799	0.4277	1.4653	0.0507	0.3511		0.1391	10.6019	0.1407	0.2615	1.5824	0.3471	1.8964	7.5971	6.178	3.7663	2.9497	16.6766	0.6371		0.1984	3.0203	10.7025	6.0382	6.5113	10.8428	10.2749	1.6551	2.4195	18.9673	20.8725	8.3062	16.6302	1.199	4.4122	7.1072	5.4156	10.5109	13.1157	5.7877	8.1136	1.6989	1.2243
Dydrogesterone	DTXSID1022974	NS00009687	152-62-5	JGMOKGBVKVMRFX-HQZYFCCVSA-N	0	0.5	1
Hydrocortisone acetate	DTXSID0048686	NS00008477	50-03-3	ALEXXDVDDISNDU-KPYZGQEZSA-N	1	0.1	0.944									13.0313
Bisphenol E	DTXSID3047891	NS00005579	2081-08-5	HCNHNBLSNVSJTJ-UHFFFAOYSA-N	1	1	0.95											5.94
4-Cumylphenol	DTXSID3022536	NS00009362	599-64-4	QBDSZLJBMIMQRS-UHFFFAOYSA-N	25	0.25	1	8.22	0.252			18.07	1.251				0.818		0.376	0.788	0.53		0.657			1.382	0.856		1.202	2.881	3.107		0.895	0.954	0.941				1.446
Dichlorophen	DTXSID6021824	NS00007681	97-23-4	MDNWOSOZYLHTCG-UHFFFAOYSA-N	3	4	0.839													27.688						30.481				4.49
Medroxyprogesterone acetate	DTXSID0025527	NS00006415	71-58-9	PSGAAPLEWMOORI-PEINSRQWSA-N	7	0.05	0.931				1.3881			0.2332									0.445	0.963																	0.1442		0.1395
Megestrol-17-acetate	DTXSID9040683	NS00009122	595-33-5	RQZAXGRLVPAYTJ-GQFGMJRRSA-N	9	0.05	0.876	0.4642		0.1205	1.3781	28.2893	0.1512	0.6659																										0.1621	0.3164								0.1184
11-Ketotestosterone	DTXSID8036499	NS00018374	564-35-2	WTPMRQZHJLJSBO-XQALERBDSA-N	0	0.2	0.97
17alpha-Hydroxyprogesterone	DTXSID6040747	NS00115894	68-96-2	DBPWSSGDRRHUNT-CEGNMAFCSA-N	29	0.05	0.813		0.5446	0.8821	0.4165			0.4289			0.8987				0.2411	0.7714	0.2179				1.2393						0.1674	0.538		0.6232	0.6977				0.2138	0.6154				0.9952	0.5012	0.472	0.5156
17alpha-Methyltestosterone	DTXSID1033664	NS00010270	58-18-4	GCKMFJBGXUYNAG-HLXURNFRSA-N	1	0.1	0.877													0.1538
4-Androsten-11beta-ol-3,17-dione	DTXSID8040931	NS00067034	382-44-5	WSCUHXPGYUMQEX-KCZNZURUSA-N	3	0.2	0.916																8.1067													3.4912
Desonide	DTXSID7046756	NS00010533	638-94-8	WBGKWQHBNHJJPZ-LECWWXJVSA-N	1	0.1	0.907
Fluticasone propionate	DTXSID8045511	NS00005139	80474-14-2	WMWTYOKRWGGJOA-CENSZEJFSA-N	14	0.05	0.894						0.5031							0.4472									5.6794			1.9608							0.6163		0.2277		0.25			0.2557
Bisphenol BP	DTXSID70283308	NS00014629	1844-01-5	BATCUENAARTUKW-UHFFFAOYSA-N	0	2	0.903
Bisphenol C	DTXSID5022485	NS00004268	14868-03-2	OWEYKIWAZBBXJK-UHFFFAOYSA-N	0	4	0.872
Bisphenol G	DTXSID30281401	NS00014631	127-54-8	IJWIRZQYWANBMP-UHFFFAOYSA-N	0	3	0.881
Betamethasone dipropionate	DTXSID2022672	NS00005151	5593-20-4	CIWBQSYVNNPZIQ-XYWKZLDCSA-N	0	0.02	0.946
Betamethasone-17-valerate	DTXSID7022673	NS00006017	2152-44-5	SNHRLVCMMWUAJD-SUYDQAKGSA-N	41	0.05	1.008							0.1246			0.0776	0.0735	3.1245	2.4205	2.4597	3.8636	2.8743	3.3141	0.3113		0.4316	0.899	3.763	1.2454	3.4345	5.1519	5.1452	3.1698	8.9658	4.8748	4.1505	1.1175	3.9198					5.7138	2.3495	1.5449	2.4298	7.913	0.6726
Mometasone fuorate	DTXSID4023333	NS00006918	83919-23-7	WOFMFGQZHJDGCX-ZULDAHANSA-N	21	0.1	0.995																				0.4166		3.7099			0.4128	0.7457	0.5807	0.6977	0.4905	0.4911		0.4972			0.5484	0.9852		1.1647	1.5848	0.6981		1.0737
Fluocinolone acetonide	DTXSID0040674	NS00008944	67-73-2	FEBLZLNTKCEFIT-VSXGLTOVSA-N	4	0.05	0.887																						2.3378										0.7325
Dexamethasone-21-acetate	DTXSID8022901	NS00073866	1177-87-3	AKUJBENLRBOFTD-RPRRAYFGSA-N	0	0.05	0.855
Fludrocortisone-21-acetate	DTXSID2023062	NS00000578	514-36-3	SYWHXTATXSMDSB-GSLJADNHSA-N	0	0.2	0.829
Clobetasol propionate	DTXSID6045907	NS00000111	25122-46-7	CBGUOGMQLZIXBE-XGQKBEPLSA-N	39	0.1	1	2.3465	1.1639				0.3803	1.475			0.7016		1.9701	1.0474	0.4715	0.815	0.9032					2.1603	7.4303	0.3812	2.1299	4.8749	3.8702	0.8364	2.1246	1.123	0.7744	0.2705	2.3258					1.9214	0.8991		1.4675		0.6899
6-beta-Hydroxycortisol	DTXSID80425873	NS00015365	174866-45-6	GNFTWPCIRXSCQF-UJXAPRPESA-N	0	2	0.664
[truncated: 14 more columns]

## Sheet: B6
B6: Effect data of the analysed compounds from single-compound tests in the GeneBLAzer bioassay
							ERα-GeneBLAzer					GR-GeneBLAzer					AR-GeneBLAzer					PR-GeneBLAzer					Effect data							ChemSpider
Name	DSSTox Substance ID	NORMAN SusDatID	CASRN	INCHIKEY	Counts	compound class	GeneBLAzer activity (1: active, 0: not active, NA: no data available)	Source	EC10 [mol/L]	REP (Ref: 17β-Estradiol)	Fraction fi (50P from distribution, calculation according to Table B13, only GeneBLAzer-active compounds with available EC50 and PNEC info included)	GeneBLAzer activity (1: active, 0: not active, NA: no data available)	Source	EC10 [mol/L]	REP (Ref: Dexamethasone)	Fraction fi (50P from distribution, calculation according to Table B13, only GeneBLAzer-active compounds with available EC50 and PNEC info included)	GeneBLAzer activity (1: active, 0: not active, NA: no data available)	Source	EC10 [mol/L]	REP (Ref: R1881)	Fraction fi (50P from distribution, calculation according to Table B13, only GeneBLAzer-active compounds with available EC50 and PNEC info included)	GeneBLAzer activity (1: active, 0: not active, NA: no data available)	Source	EC10 [mol/L]	REP (Ref: Progesterone)	Fraction fi (50P from distribution, calculation according to Table B13, only GeneBLAzer-active compounds with available EC50 and PNEC info included)	EC50,in-vivo [mg/L]	EC50,in-vivo comment	EC50,in-vivo source	PNECin-vivo [µg/L]	PNECin-vivo comment	PNECin-vivo assessment factor (AF)	PNECin-vivo source	MW [g/mol]
Benzophenone-3	DTXSID3022405	NS00000222	131-57-7	DXGLGDHPHMLXJC-UHFFFAOYSA-N	40	phenol	1	Tox21	4.96231e-05	2.13388e-07	0.249105	0	Celltox_21	0	0	0	0	Tox21	0	0	0	0	Celltox_2021	0	0	0	9.09714	Ecosar type baseline EC50 with solubility class: 3	Chemprop 6.7.1 (2021-06-15)	1.5411	P-PNEC pred, covered by model, predicted LC50 96h for fish pimephales promelas	1000	NORMAN Ecotoxicology DB (2022-03-03)	228.247
Bisphenol A	DTXSID7020182	NS00008865	80-05-7	IISBACLAFKSPIT-UHFFFAOYSA-N	55	bisphenol	1	Escher_2019	2.23797e-07	4.73151e-05	0.573845	0	Escher_2019	0	0	0	0	Escher_2019	0	0	0	0	Celltox_2021	0	0	0	3.712	EcoToxDB P05 with solubility class: 3	US-EPA (2021-06-15)	0.24	AA-EQS	10	NORMAN Ecotoxicology DB (2022-03-03)	228.291
Bisphenol F	DTXSID4022446	NS00010221	2467-02-9	MQCPOLNSJCWPGT-UHFFFAOYSA-N	14	bisphenol	NA	Tox21_NA	NA	0	0	NA	Tox21_NA	NA	0	0	NA	Tox21_NA	NA	0	0	NA	Tox21_NA	NA	0	0	18.4447	Ecosar type baseline EC50 with solubility class: 3	Chemprop 6.7.1 (2021-06-15)	4.89838	P-PNEC pred, covered by model, predicted LC50 96h for fish pimephales promelas	1000	NORMAN Substance DB (2022-04-28)	200.237
Nonylphenol_isomers	DTXSID5033836	NS00010283	104-40-5	IGFHQQFPSIBGKE-UHFFFAOYSA-N	55	alkylphenol	0	Tox21	0	0	0	0	Tox21	0	0	0	0	Tox21	0	0	0	NA	Tox21_NA	NA	0	0	NA	NA	NA	0.25451	P-PNEC pred, covered by model, predicted LC50 96h for fish pimephales promelas	1000	NORMAN Substance DB (2022-04-28)	220.356
Triclosan	DTXSID5032498	NS00010282	3380-34-5	XEFQLINVKFYRCS-UHFFFAOYSA-N	31	phenol	0	Tox21	0	0	0	0	Tox21	0	0	0	0	Tox21	0	0	0	NA	Tox21_NA	NA	0	0	0.255	EcoToxDB P05 with solubility class: 3	US-EPA (2021-06-15)	0.22682	P-PNEC pred, covered by model, predicted LC50 96h for fish pimephales promelas	1000	NORMAN Substance DB (2022-04-28)	289.54
Estrone	DTXSID4022367	NS00010299	53-16-7	DNXHEGUUPJUMQT-CBZIJGRNSA-N	48	estrogen	1	Hashmi_2018	1.28e-09	0.00827264	0.0589809	0	Celltox_21	0	0	0	1	Tox21	4.90422e-05	1.98701e-06	0.464394	0	Celltox_2021	0	0	0	9.10112	Ecosar type baseline EC50 with solubility class: 2.6	Chemprop 6.7.1 (2021-06-15)	0.0036	EQS-proposal	10	NORMAN Ecotoxicology DB (2022-03-03)	270.372
17-alpha-Estradiol	DTXSID8022377	NS00075580	57-91-0	VOXZDWNPVJITMN-SFFUCWETSA-N	23	estrogen	NA	Tox21_NA	NA	0	0	0	Tox21	0	0	0	1	Tox21	5.14745e-05	1.89312e-06	0	NA	Tox21_NA	NA	0	0	6.84575	Ecosar type baseline EC50 with solubility class: 2.6	Chemprop 6.7.1 (2021-06-15)	0.010344	P-PNEC pred, experimental proof is needed, predicted LC50 96h for fish pimephales promelas	1000	NORMAN Substance DB (2022-04-28)	272.388
17-alpha-Ethinylestradiol	DTXSID5020576	NS00008601	57-63-6	BFPYWIDHMRZLRN-SLHNCBLASA-N	3	estrogen	1	Hashmi_2018	6.8e-12	1.5572	0.00170597	0	Celltox_21	0	0	0	1	Hashmi 2018	2.54e-05	3.83651e-06	0.0134322	1	Celltox_2021	2.90949e-08	0.0344584	0.0836018	1.7	EcoToxDB P05 with solubility class: 3	US-EPA (2021-06-15)	3.5e-05	EQS chronic water (=AA-EQS)	2	NORMAN Ecotoxicology DB (2022-03-03)	296.41
17-beta-Estradiol	DTXSID0020573	NS00008517	50-28-2	VOXZDWNPVJITMN-ZBRFXRBCSA-N	25	estrogen	1	Finckh_2022	1.0589e-11	1	0.0103892	0	Tox21	0	0	0	1	Hashmi 2018	5.83e-07	0.000167148	0.0818007	1	Hashmi_2020	2.65e-06	0.000378327	0.509126	0.184	EcoToxDB P05 with solubility class: 3	US-EPA (2021-06-15)	0.0001	EQS water (=AA-EQS)	n.r.	NORMAN Ecotoxicology DB (2022-03-03)	272.388
Norethindrone	DTXSID9023380	NS00009098	68-22-4	VIKNJXKGJWUCNN-XGXHKTLJSA-N	2	progestagen	1	Tox21	2.28526e-07	4.6336e-05	0	0	Celltox_21	0	0	0	1	Tox21	2.306e-09	0.0422581	0	NA	Tox21_NA	NA	0	0	5.81884	CAUTION: Ecosar type baseline EC50 with solubility class: 2. Consensus solubility imputed	Chemprop 6.7.1 (2021-06-15)	16.1758	P-PNEC pred, experimental proof is needed, predicted LC50 96h for fish pimephales promelas	1000	NORMAN Substance DB (2022-04-28)	298.426
Progesterone	DTXSID3022370	NS00010899	57-83-0	RJKFOVLPORLFTN-LEKSSAKUSA-N	39	progestagen	0	Tox21	0	0	0	0	Tox21	0	0	0	1	Hashmi_2018	1.13e-09	0.0862366	0	1	Finckh_2022	1.00257e-09	1	0	4.24207	CAUTION: Ecosar type baseline EC50 with solubility class: 2. Consensus solubility imputed	Chemprop 6.7.1 (2021-06-15)	2.51683	P-PNEC pred, experimental proof is needed, predicted LC50 96h for fish pimephales promelas	1000	NORMAN Substance DB (2022-04-28)	314.469
Norgestimate	DTXSID1046922	NS00001983	35189-28-7	KIQQMECNKUGGKA-NMYWJIRASA-N	1	progestagen	1	Tox21	1.29124e-07	8.20063e-05	0	0	Celltox_21	0	0	0	0	Tox21	0	0	0	1	Celltox_2021	8.39516e-10	1.19422	0	3.34955	Ecosar type baseline EC50 with solubility class: 2.6	Chemprop 6.7.1 (2021-06-15)	4.00793	P-PNEC pred, experimental proof is needed, predicted LC50 96h for fish pimephales promelas	1000	NORMAN Substance DB (2022-04-28)	369.505
Estriol	DTXSID9022366	NS00009155	50-27-1	PROQIPRRNZUXQM-ZXXIGWHRSA-N	45	estrogen	1	Hashmi_2018	3e-10	0.0352966	0.00958977	0	Celltox_21	0	0	0	0	Tox21	0	0	0	0	Celltox_2021	0	0	0	31.621	CAUTION: Ecosar type baseline EC50 with solubility class: 2. Consensus solubility imputed	Chemprop 6.7.1 (2021-06-15)	0.06	PNEC	n.r.	NORMAN Ecotoxicology DB (2022-03-03)	288.387
Chlorophene	DTXSID5020154	NS00008968	120-32-1	NCKMMSIFQUPKCK-UHFFFAOYSA-N	22	phenol	0	Tox21	0	0	0	0	Tox21	0	0	0	0	Tox21	0	0	0	NA	Tox21_NA	NA	0	0	0.3495	EcoToxDB P05 with solubility class: 3	US-EPA (2021-06-15)	0.53572	P-PNEC pred, covered by model, predicted LC50 96h for fish pimephales promelas	1000	NORMAN Ecotoxicology DB (2022-03-03)	218.68
Cortisone	DTXSID5022857	NS00010356	53-06-5	MFYSYFVPBJMHGN-ZPOLXVRWSA-N	10	glucocorticoid	0	Tox21	0	0	0	0	Celltox_21	0	0	0	1	Tox21	8.23535e-09	0.0118328	0	0	Celltox_2021	0	0	0	263.135	CAUTION: Ecosar type baseline EC50 with solubility class: 2. Consensus solubility imputed	Chemprop 6.7.1 (2021-06-15)	442.846	P-PNEC pred, experimental proof is needed, predicted LC50 96h for fish pimephales promelas	1000	NORMAN Substance DB (2022-04-28)	360.45
Dexamethasone	DTXSID3020384	NS00000344	50-02-2	UREBDLICKHMUKA-CXSFZGCWSA-N	14	glucocorticoid	0	Tox21	0	0	0	1	Finckh_2022	5.96598e-10	1	0	1	Tox21	1.46983e-07	0.000662983	0	NA	Tox21_NA	NA	0	0	61.2543	CAUTION: Ecosar type baseline EC50 with solubility class: 2. Consensus solubility imputed	Chemprop 6.7.1 (2021-06-15)	445.106	P-PNEC pred, experimental proof is needed, predicted LC50 96h for fish pimephales promelas	1000	NORMAN Substance DB (2022-04-28)	392.467
Ethylparaben	DTXSID9022528	NS00008316	120-47-8	NUVBSKCKDOMJSU-UHFFFAOYSA-N	12	paraben	1	UFZ_2016	3.47343e-06	3.04857e-06	0	0	Celltox_21	0	0	0	0	Tox21	0	0	0	0	Celltox_2021	0	0	0	69.9753	Ecosar type baseline EC50 with solubility class: 3	Chemprop 6.7.1 (2021-06-15)	122.667	P-PNEC pred, covered by model, predicted LC50 96h for fish pimephales promelas	1000	NORMAN Substance DB (2022-04-28)	166.176
Prednisolone	DTXSID9021184	NS00000394	50-24-8	OIGNJSKKLXVSLS-VWUMJDOOSA-N	11	glucocorticoid	0	Tox21	0	0	0	1	Celltox_21	7.73215e-09	0.0771581	0	1	Tox21	1.43232e-08	0.00680348	0	1	Hashmi_2020	3.5488e-05	2.82508e-05	0	177.901	CAUTION: Ecosar type baseline EC50 with solubility class: 2. Consensus solubility imputed	Chemprop 6.7.1 (2021-06-15)	407.95	P-PNEC pred, experimental proof is needed, predicted LC50 96h for fish pimephales promelas	1000	NORMAN Substance DB (2022-04-28)	360.45
1-Naphthol	DTXSID6021793	NS00005331	90-15-3	KJCVRFUGPWSIIH-UHFFFAOYSA-N	50	phenol	0	Tox21	0	0	0	0	Tox21	0	0	0	0	Tox21	0	0	0	NA	Tox21_NA	NA	0	0	0.879	EcoToxDB P05 with solubility class: 3	US-EPA (2021-06-15)	4.35441	P-PNEC pred, covered by model, predicted LC50 96h for fish pimephales promelas	1000	NORMAN Substance DB (2022-04-28)	144.173
Butylparaben	DTXSID3020209	NS00010637	94-26-8	QFOHBWFCKVYLES-UHFFFAOYSA-N	4	paraben	1	Leppert_2020	4.82859e-07	2.19298e-05	0	0	Celltox_21	0	0	0	0	Tox21	0	0	0	0	Celltox_2021	0	0	0	14.5345	Ecosar type baseline EC50 with solubility class: 3	Chemprop 6.7.1 (2021-06-15)	25.7365	P-PNEC pred, covered by model, predicted LC50 96h for fish pimephales promelas	1000	NORMAN Substance DB (2022-04-28)	194.23
2-Phenylphenol	DTXSID2021151	NS00010901	90-43-7	LLEMOWNGBBNAJR-UHFFFAOYSA-N	52	phenol	0	Escher_2019	0	0	0	0	Escher_2019	0	0	0	0	Escher_2019	0	0	0	NA	Tox21_NA	NA	0	0	2.93	EcoToxDB P05 with solubility class: 3	US-EPA (2021-06-15)	3.40673	P-PNEC pred, covered by model, predicted LC50 96h for fish pimephales promelas	1000	NORMAN Substance DB (2022-04-28)	170.211
Testosterone	DTXSID8022371	NS00067928	58-22-0	MUMGGOZAMZWBJJ-DYKIIFRCSA-N	6	androgen	1	Hashmi_2018	1.03e-05	1.02806e-06	0	0	Tox21	0	0	0	1	Hashmi_2018	1.65e-10	0.59059	0	1	Hashmi_2020	1.41e-06	0.00071104	0	18.2295	Ecosar type baseline EC50 with solubility class: 2.6	Chemprop 6.7.1 (2021-06-15)	4.37	P-PNEC pred, covered by model, predicted LC50 48h for daphnia magna	1000	NORMAN Substance DB (2022-04-28)	288.431
Diethylstilbestrol	DTXSID3020465	NS00010902	56-53-1	RGLYKWWBQGJZGM-ISLYRVAYSA-N	8	phenol	NA	Tox21_NA	NA	0	0	0	Tox21	0	0	0	0	Tox21	0	0	0	NA	Tox21_NA	NA	0	0	0.586603	Ecosar type baseline EC50 with solubility class: 3	Chemprop 6.7.1 (2021-06-15)	4.86	Indicatief MTR (opgelost)	n.r.	NORMAN Ecotoxicology DB (2022-03-03)	268.356
Canrenone	DTXSID3045930	NS00010904	976-71-6	UJVLDDZCTMKXJK-WNHSNXHDSA-N	52	mineralcorticoid	0	Tox21	0	0	0	0	Celltox_21	0	0	0	1	Tox21	5.04366e-08	0.00193208	0	1	Celltox_2021	3.18107e-07	0.00315167	0	9.44938	CAUTION: Ecosar type baseline EC50 with solubility class: 2. Consensus solubility imputed	Chemprop 6.7.1 (2021-06-15)	3.9313	P-PNEC pred, experimental proof is needed, predicted LC50 96h for fish pimephales promelas	1000	NORMAN Substance DB (2022-04-28)	340.463
4-Androstene-3,17-dione	DTXSID8024523	NS00010905	63-05-8	AEMFNILZOJDQLW-QAGGRKNESA-N	52	androgen	1	Tox21	5.74225e-05	1.84405e-07	0.05593	0	Celltox_21	0	0	0	1	Tox21	2.97018e-08	0.00328085	0.440373	0	Celltox_2021	0	0	0	21.5718	Ecosar type baseline EC50 with solubility class: 2.6	Chemprop 6.7.1 (2021-06-15)	9	PNEC aqua (freshwater)	1000	NORMAN Ecotoxicology DB (2022-03-03)	286.415
Androsterone	DTXSID3036525	NS00010906	53-41-8	QGXBDMJGAMFCBF-HLUDHZFRSA-N	46	androgen	1	Hashmi_2018	1.2e-05	8.82415e-07	0	0	Celltox_21	0	0	0	NA	Tox21_NA	NA	0	0	0	Celltox_2021	0	0	0	7.89042	Ecosar type baseline EC50 with solubility class: 3	Chemprop 6.7.1 (2021-06-15)	11.4062	P-PNEC pred, experimental proof is needed, predicted LC50 96h for fish pimephales promelas	1000	NORMAN Substance DB (2022-04-28)	290.447
Epiandrosterone	DTXSID20289698	NS00067046	481-29-8	QGXBDMJGAMFCBF-LUJOEAJASA-N	19	androgen	1	Hashmi_2018	8.34e-07	1.26966e-05	0	0	Celltox_21	0	0	0	NA	Tox21_NA	NA	0	0	0	Celltox_2021	0	0	0	7.89042	Ecosar type baseline EC50 with solubility class: 3	Chemprop 6.7.1 (2021-06-15)	0.0113597	P-PNEC pred, experimental proof is needed, predicted LC50 96h for fish pimephales promelas	1000	NORMAN Substance DB (2022-04-28)	290.447
Methylparaben	DTXSID4022529	NS00001849	99-76-3	LXCFILQKKLGQFO-UHFFFAOYSA-N	50	paraben	1	UFZ_2016	0.000163007	6.49602e-08	0	0	Celltox_21	0	0	0	0	Tox21	0	0	0	0	Celltox_2021	0	0	0	147.127	Ecosar type baseline EC50 with solubility class: 3	Chemprop 6.7.1 (2021-06-15)	162.609	P-PNEC pred, covered by model, predicted LC50 96h for fish pimephales promelas	1000	NORMAN Substance DB (2022-04-28)	152.149
Propylparaben	DTXSID4022527	NS00002126	94-13-3	QELSKZZBTMNZEB-UHFFFAOYSA-N	16	paraben	1	UFZ_2016	7.73994e-07	1.3681e-05	0	0	Celltox_21	0	0	0	0	Tox21	0	0	0	0	Celltox_2021	0	0	0	30.9663	Ecosar type baseline EC50 with solubility class: 3	Chemprop 6.7.1 (2021-06-15)	62.6352	P-PNEC pred, covered by model, predicted LC50 96h for fish pimephales promelas	1000	NORMAN Substance DB (2022-04-28)	180.203
3,4,5-Trichlorophenol	DTXSID4026212	NS00008454	609-19-8	GBNHEBQXJVDXSW-UHFFFAOYSA-N	8	phenol	1	Tox21	5.15131e-05	2.05559e-07	0.0404535	0	Tox21	0	0	0	0	Tox21	0	0	0	NA	Tox21_NA	NA	0	0	2.31	EcoToxDB P05 with solubility class: 3	US-EPA (2021-06-15)	0.2	JG-MKN (totaal)	1000	NORMAN Ecotoxicology DB (2022-03-03)	197.44
Bisphenol B	DTXSID4022442	NS00007935	77-40-7	HTVITOHKHWFJKO-UHFFFAOYSA-N	0	bisphenol	1	Tox21	4.16107e-05	2.54478e-07	0	0	Tox21	0	0	0	0	Tox21	0	0	0	NA	Tox21_NA	NA	0	0	3.37224	Ecosar type baseline EC50 with solubility class: 3	Chemprop 6.7.1 (2021-06-15)	1.35007	P-PNEC pred, covered by model, predicted LC50 96h for fish pimephales promelas	1000	NORMAN Ecotoxicology DB (2022-03-03)	242.318
4-Chlorophenol	DTXSID1021871	NS00010414	106-48-9	WXNZTHHGJRFXKQ-UHFFFAOYSA-N	55	phenol	0	Tox21	0	0	0	0	Tox21	0	0	0	0	Tox21	0	0	0	NA	Tox21_NA	NA	0	0	3.8	EcoToxDB P05 with solubility class: 3	US-EPA (2021-06-15)	63.2326	P-PNEC pred, covered by model, predicted LC50 96h for fish pimephales promelas	1000	NORMAN Substance DB (2022-04-28)	128.56
Bisphenol Z	DTXSID4047963	NS00014633	843-55-0	SDDLEVPIDBLVHC-UHFFFAOYSA-N	0	bisphenol	1	Tox21	3.11226e-05	3.40235e-07	0	0	Tox21	0	0	0	0	Tox21	0	0	0	NA	Tox21_NA	NA	0	0	2.01501	Ecosar type baseline EC50 with solubility class: 3	Chemprop 6.7.1 (2021-06-15)	6.71781	P-PNEC pred, covered by model, predicted LC50 96h for fish pimephales promelas	1000	NORMAN Substance DB (2022-04-28)	268.356
Clobetasol	DTXSID2048955	NS00001385	25122-41-2	FCSHDIVRCWTZOX-DVTGEIKXSA-N	0	glucocorticoid	0	Tox21	0	0	0	1	Tox21	1.67517e-10	3.56141	0	1	Tox21	1.80014e-05	5.41333e-06	0	NA	Tox21_NA	NA	0	0	14.0307	CAUTION: Ecosar type baseline EC50 with solubility class: 2. Consensus solubility imputed	Chemprop 6.7.1 (2021-06-15)	82.8872	P-PNEC pred, experimental proof is needed, predicted LC50 96h for fish pimephales promelas	1000	NORMAN Substance DB (2022-04-28)	410.91
Aldosterone	DTXSID7022419	NS00014784	52-39-1	PQSUYGKTWSAVDQ-ZVIOFETBSA-N	0	mineralcorticoid	NA	Tox21_NA	NA	0	0	NA	Tox21_NA	NA	0	0	NA	Tox21_NA	NA	0	0	NA	Tox21_NA	NA	0	0	198.082	CAUTION: Ecosar type baseline EC50 with solubility class: 2. Consensus solubility imputed	Chemprop 6.7.1 (2021-06-15)	170.336	P-PNEC pred, experimental proof is needed, predicted LC50 96h for fish pimephales promelas	1000	NORMAN Substance DB (2022-04-28)	360.45
Paramethasone	DTXSID3023421	NS00041037	53-33-8	MKPDWECBUAZOHP-AFYJWTTESA-N	0	glucocorticoid	NA	Tox21_NA	NA	0	0	NA	Tox21_NA	NA	0	0	NA	Tox21_NA	NA	0	0	NA	Tox21_NA	NA	0	0	108.094	CAUTION: Ecosar type baseline EC50 with solubility class: 2. Consensus solubility imputed	Chemprop 6.7.1 (2021-06-15)	116.486	P-PNEC pred, experimental proof is needed, predicted LC50 96h for fish pimephales promelas	1000	NORMAN Substance DB (2022-04-28)	392.467
Dihydrotestosterone	DTXSID9022364	NS00005234	521-18-6	NVKAWKQGWWIWPM-ABEVXSGRSA-N	0	androgen	1	Hashmi_2018	1.84e-07	5.75488e-05	0	0	Tox21	0	0	0	1	Hashmi_2018	3.04e-10	0.320551	0	NA	Tox21_NA	NA	0	0	10.9186	Ecosar type baseline EC50 with solubility class: 2.6	Chemprop 6.7.1 (2021-06-15)	9.68566	P-PNEC pred, experimental proof is needed, predicted LC50 96h for fish pimephales promelas	1000	NORMAN Substance DB (2022-04-28)	290.447
Norgestrel	DTXSID3047477	NS00067059	6533-00-2	WWYNJERNGUHSAO-XUDSTZEESA-N	0	progestagen	1	Tox21	2.75149e-05	3.84846e-07	0	0	Tox21	0	0	0	0	Tox21	0	0	0	NA	Tox21_NA	NA	0	0	2.03291	CAUTION: Ecosar type baseline EC50 with solubility class: 2. Consensus solubility imputed	Chemprop 6.7.1 (2021-06-15)	NA	NA	NA	NORMAN Ecotoxicology DB (2022-03-03)	312.453
Exemestane	DTXSID5023037	NS00000304	107868-30-4	BFYIZQONLCFLEV-DAELLWKTSA-N	3	aromatase inhibitor	0	Tox21	0	0	0	0	Celltox_21	0	0	0	1	Tox21	2.71407e-08	0.00359045	0	0	Celltox_2021	0	0	0	16.8852	Ecosar type baseline EC50 with solubility class: 2.3	Chemprop 6.7.1 (2021-06-15)	2.47597	P-PNEC pred, covered by model, predicted LC50 96h for fish pimephales promelas	1000	NORMAN Substance DB (2022-04-28)	296.41
Medroxyprogesterone	DTXSID0036508	NS00009207	520-85-4	FRQMUZJSZHZSGN-HBNHAYAOSA-N	25	progestagen	0	Tox21	0	0	0	1	Tox21	3.64746e-07	0.00163565	0	1	Hashmi 2018	1.17e-10	0.832883	0	1	Hashmi_2020	1.95e-06	0.000514136	0	6.31708	CAUTION: Ecosar type baseline EC50 with solubility class: 2. Consensus solubility imputed	Chemprop 6.7.1 (2021-06-15)	13.3756	P-PNEC pred, experimental proof is needed, predicted LC50 96h for fish pimephales promelas	1000	NORMAN Substance DB (2022-04-28)	344.495
Gestoden	DTXSID6046478	NS00008617	60282-87-3	SIGSPDASOTUPFS-XUDSTZEESA-N	1	progestagen	1	Tox21	1.35301e-07	7.82626e-05	0	0	Tox21	0	0	0	0	Tox21	0	0	0	1	Hashmi_2020	5.66e-12	177.132	0	3.35202	CAUTION: Ecosar type baseline EC50 with solubility class: 2. Consensus solubility imputed	Chemprop 6.7.1 (2021-06-15)	9.31131	P-PNEC pred, covered by model, predicted LC50 96h for fish pimephales promelas	1000	NORMAN Substance DB (2022-04-28)	310.437
Drospirenone	DTXSID7046465	NS00002775	67392-87-4	METQSPRSQINEEU-HXCATZOESA-N	0	progestagen	0	Tox21	0	0	0	0	Tox21	0	0	0	1	Tox21	2.20908e-09	0.0441122	0	NA	Tox21_NA	NA	0	0	2.10899	CAUTION: Ecosar type baseline EC50 with solubility class: 2. Consensus solubility imputed	Chemprop 6.7.1 (2021-06-15)	0.12461	P-PNEC pred, experimental proof is needed, predicted LC50 96h for fish pimephales promelas	1000	NORMAN Ecotoxicology DB (2022-03-03)	366.501
Hydrocortisone	DTXSID7020714	NS00000570	50-23-7	JYGXADMDTFJGBT-VWUMJDOOSA-N	11	glucocorticoid	0	Tox21	0	0	0	1	Hashmi_2020	9.81e-08	0.00608153	0	1	Tox21	4.85414e-09	0.0200751	0	0	Hashmi_2020	0	0	0	283.531	CAUTION: Ecosar type baseline EC50 with solubility class: 2. Consensus solubility imputed	Chemprop 6.7.1 (2021-06-15)	819.78	P-PNEC pred, experimental proof is needed, predicted LC50 96h for fish pimephales promelas	1000	NORMAN Substance DB (2022-04-28)	362.466
Betamethasone	DTXSID3022667	NS00073847	378-44-9	UREBDLICKHMUKA-DVTGEIKXSA-N	29	glucocorticoid	0	Tox21	0	0	0	1	Celltox_21	9.28177e-10	0.642763	0	1	Tox21	2.73787e-09	0.0355924	0	1	Celltox_2021	2.14557e-05	4.67273e-05	0	61.2543	CAUTION: Ecosar type baseline EC50 with solubility class: 2. Consensus solubility imputed	Chemprop 6.7.1 (2021-06-15)	0.442286	P-PNEC pred, experimental proof is needed, predicted LC50 96h for fish pimephales promelas	1000	NORMAN Substance DB (2022-04-28)	392.467
Prednisone	DTXSID4021185	NS00007844	53-03-2	XOFYZVNMUHMLCC-ZPOLXVRWSA-N	0	glucocorticoid	0	Tox21	0	0	0	0	Tox21	0	0	0	1	Tox21	5.78411e-08	0.00168474	0	NA	Tox21_NA	NA	0	0	160.107	CAUTION: Ecosar type baseline EC50 with solubility class: 2. Consensus solubility imputed	Chemprop 6.7.1 (2021-06-15)	192.223	P-PNEC pred, experimental proof is needed, predicted LC50 96h for fish pimephales promelas	1000	NORMAN Substance DB (2022-04-28)	358.434
Budesonide	DTXSID8020202	NS00000099	51333-22-3	VOVIALXJUBGFJZ-KWVAZRHASA-N	10	glucocorticoid	0	Tox21	0	0	0	1	Hashmi_2020	6.91e-10	0.863383	0	1	Tox21	6.72688e-05	1.44863e-06	0	1	Hashmi_2020	1.16e-09	0.864281	0	16.6219	CAUTION: Ecosar type baseline EC50 with solubility class: 2. Consensus solubility imputed	Chemprop 6.7.1 (2021-06-15)	26.5606	P-PNEC pred, experimental proof is needed, predicted LC50 96h for fish pimephales promelas	1000	NORMAN Substance DB (2022-04-28)	430.541
6alpha-Methylprednisolone	DTXSID7023300	NS00000345	83-43-2	VHRSUDSXCMQTMA-PJHHCJLFSA-N	0	glucocorticoid	0	Tox21	0	0	0	1	Tox21	5.78896e-09	0.103058	0	1	Tox21	2.51461e-07	0.000387525	0	NA	Tox21_NA	NA	0	0	NA	NA	NA	154.956	P-PNEC pred, experimental proof is needed, predicted LC50 96h for fish pimephales promelas	1000	NORMAN Substance DB (2022-04-28)	374.477
Flumethasone	DTXSID2045365	NS00001953	2135-17-3	WXURHACBFYSXBI-GQKYHHCASA-N	0	glucocorticoid	0	Tox21	0	0	0	1	Tox21	3.93389e-10	1.51656	0	1	Tox21	8.59494e-09	0.0113378	0	NA	Tox21_NA	NA	0	0	15.0177	CAUTION: Ecosar type baseline EC50 with solubility class: 2. Consensus solubility imputed	Chemprop 6.7.1 (2021-06-15)	247.332	P-PNEC pred, experimental proof is needed, predicted LC50 96h for fish pimephales promelas	1000	NORMAN Substance DB (2022-04-28)	410.458
4-Bromophenol	DTXSID3051543	NS00001420	106-41-2	GZFGOTFRPZRKDS-UHFFFAOYSA-N	2	phenol	NA	Tox21_NA	NA	0	0	NA	Tox21_NA	NA	0	0	NA	Tox21_NA	NA	0	0	NA	Tox21_NA	NA	0	0	48.3885	Ecosar type baseline EC50 with solubility class: 3	Chemprop 6.7.1 (2021-06-15)	17.3796	P-PNEC pred, covered by model, predicted LC50 96h for fish pimephales promelas	1000	NORMAN Substance DB (2022-04-28)	173.009
Cyproterone	DTXSID3022873	NS00003858	2098-66-0	DUSHUSLJJMDGTE-ZJPMUUANSA-N	0	antiandrogen	0	Tox21	0	0	0	0	Tox21	0	0	0	1	Tox21	2.79676e-05	3.4843e-06	0	NA	Tox21_NA	NA	0	0	8.85646	CAUTION: Ecosar type baseline EC50 with solubility class: 1.7. Consensus solubility imputed	Chemprop 6.7.1 (2021-06-15)	2.67008	P-PNEC pred, experimental proof is needed, predicted LC50 96h for fish pimephales promelas	1000	NORMAN Ecotoxicology DB (2022-03-03)	374.91
Fluorometholone	DTXSID7047435	NS00007682	426-13-1	FAOZLTXFLGPHNG-KNAQIMQKSA-N	0	glucocorticoid	0	Tox21	0	0	0	1	Tox21	1.19434e-09	0.499522	0	1	Tox21	3.74942e-10	0.2599	0	NA	Tox21_NA	NA	0	0	27.0642	CAUTION: Ecosar type baseline EC50 with solubility class: 2. Consensus solubility imputed	Chemprop 6.7.1 (2021-06-15)	71.8123	P-PNEC pred, experimental proof is needed, predicted LC50 96h for fish pimephales promelas	1000	NORMAN Substance DB (2022-04-28)	376.468
Flunisolide	DTXSID1045534	NS00067047	3385-03-3	XSFJVAJPIHIPKU-XWCQMRHXSA-N	1	glucocorticoid	NA	Tox21_NA	NA	0	0	NA	Tox21_NA	NA	0	0	NA	Tox21_NA	NA	0	0	NA	Tox21_NA	NA	0	0	29.3761	CAUTION: Ecosar type baseline EC50 with solubility class: 2. Consensus solubility imputed	Chemprop 6.7.1 (2021-06-15)	0.0310166	P-PNEC pred, experimental proof is needed, predicted LC50 96h for fish pimephales promelas	1000	NORMAN Substance DB (2022-04-28)	434.504
Trenbolone	DTXSID0034192	NS00007300	10161-33-8	MEHHPFQKXOUFFV-OWSLCNJRSA-N	0	androgen	1	Tox21	7.57181e-07	1.39847e-05	0	0	Tox21	0	0	0	1	Tox21	3.76784e-05	2.58629e-06	0	NA	Tox21_NA	NA	0	0	69.9501	Ecosar type baseline EC50 with solubility class: 2.3	Chemprop 6.7.1 (2021-06-15)	0.0013	PNEC chronic	100	NORMAN Ecotoxicology DB (2022-03-03)	270.372
Amcinonide	DTXSID6045905	NS00005905	51022-69-6	ILKJAFIWWBXGDU-MOGDOJJUSA-N	2	glucocorticoid	0	Tox21	0	0	0	1	Hashmi_2020	8.7e-09	0.0685745	0	0	Tox21	0	0	0	1	Hashmi_2020	5.5e-08	0.0182285	0	40.9221	Ecosar type baseline EC50 with solubility class: 2.3	Chemprop 6.7.1 (2021-06-15)	21.8446	P-PNEC pred, covered by model, predicted LC50 96h for fish pimephales promelas	1000	NORMAN Substance DB (2022-04-28)	502.579
Triamcinolone acetonide	DTXSID6021371	NS00009342	76-25-5	YNDXUCZADRHECN-JNQJZLCISA-N	53	glucocorticoid	0	Tox21	0	0	0	1	Celltox_21	2.5231e-10	2.36454	0	0	Tox21	0	0	0	1	Celltox_2021	1.15031e-09	0.87156	0	23.3342	CAUTION: Ecosar type baseline EC50 with solubility class: 2. Consensus solubility imputed	Chemprop 6.7.1 (2021-06-15)	153.078	P-PNEC pred, experimental proof is needed, predicted LC50 96h for fish pimephales promelas	1000	NORMAN Substance DB (2022-04-28)	434.504
Dydrogesterone	DTXSID1022974	NS00009687	152-62-5	JGMOKGBVKVMRFX-HQZYFCCVSA-N	0	progestagen	0	Tox21	0	0	0	0	Tox21	0	0	0	1	Tox21	2.07726e-07	0.000469114	0	NA	Tox21_NA	NA	0	0	11.0066	Ecosar type baseline EC50 with solubility class: 2.3	Chemprop 6.7.1 (2021-06-15)	1.97279	P-PNEC pred, covered by model, predicted LC50 96h for fish pimephales promelas	1000	NORMAN Substance DB (2022-04-28)	312.453
Hydrocortisone acetate	DTXSID0048686	NS00008477	50-03-3	ALEXXDVDDISNDU-KPYZGQEZSA-N	1	glucocorticoid	0	Tox21	0	0	0	1	Celltox_21	2.18663e-08	0.0272839	0	0	Tox21	0	0	0	1	Celltox_2021	5.24729e-06	0.000191064	0	49.0067	CAUTION: Ecosar type baseline EC50 with solubility class: 2. Consensus solubility imputed	Chemprop 6.7.1 (2021-06-15)	259.885	P-PNEC pred, experimental proof is needed, predicted LC50 96h for fish pimephales promelas	1000	NORMAN Substance DB (2022-04-28)	404.503
Bisphenol E	DTXSID3047891	NS00005579	2081-08-5	HCNHNBLSNVSJTJ-UHFFFAOYSA-N	1	bisphenol	NA	Tox21_NA	NA	0	0	NA	Tox21_NA	NA	0	0	NA	Tox21_NA	NA	0	0	NA	Tox21_NA	NA	0	0	12.6083	Ecosar type baseline EC50 with solubility class: 3	Chemprop 6.7.1 (2021-06-15)	2.1516	P-PNEC pred, covered by model, predicted LC50 96h for fish pimephales promelas	1000	NORMAN Ecotoxicology DB (2022-03-03)	214.264
4-Cumylphenol	DTXSID3022536	NS00009362	599-64-4	QBDSZLJBMIMQRS-UHFFFAOYSA-N	25	alkylphenol	1	Tox21	2.01308e-05	5.2601e-07	0	0	Celltox_21	0	0	0	0	Tox21	0	0	0	0	Celltox_2021	0	0	0	2.66257	Ecosar type baseline EC50 with solubility class: 3	Chemprop 6.7.1 (2021-06-15)	1.32859	P-PNEC pred, covered by model, predicted LC50 96h for fish pimephales promelas	1000	NORMAN Substance DB (2022-04-28)	212.292
Dichlorophen	DTXSID6021824	NS00007681	97-23-4	MDNWOSOZYLHTCG-UHFFFAOYSA-N	3	phenol	0	Tox21	0	0	0	1	Tox21	3.57241e-05	1.67002e-05	0.970178	0	Tox21	0	0	0	NA	Tox21_NA	NA	0	0	0.31	EcoToxDB P05 with solubility class: 3	US-EPA (2021-06-15)	0.35768	P-PNEC pred, covered by model, predicted LC50 96h for fish pimephales promelas	1000	NORMAN Ecotoxicology DB (2022-03-03)	269.12
Medroxyprogesterone acetate	DTXSID0025527	NS00006415	71-58-9	PSGAAPLEWMOORI-PEINSRQWSA-N	7	progestagen	0	Tox21	0	0	0	1	Tox21	1.85476e-05	3.21658e-05	0	0	Tox21	0	0	0	1	Hashmi_2020	1.89e-11	53.0458	0	3.02356	CAUTION: Ecosar type baseline EC50 with solubility class: 2. Consensus solubility imputed	Chemprop 6.7.1 (2021-06-15)	3.04542	P-PNEC pred, experimental proof is needed, predicted LC50 96h for fish pimephales promelas	1000	NORMAN Substance DB (2022-04-28)	386.532
Megestrol-17-acetate	DTXSID9040683	NS00009122	595-33-5	RQZAXGRLVPAYTJ-GQFGMJRRSA-N	9	progestagen	0	Tox21	0	0	0	1	Hashmi_2020	6.51e-07	0.000916433	0.0298224	0	Tox21	0	0	0	1	Hashmi_2020	3.06e-10	3.27636	0.407272	3.24774	CAUTION: Ecosar type baseline EC50 with solubility class: 2. Consensus solubility imputed	Chemprop 6.7.1 (2021-06-15)	2.76009	P-PNEC pred, experimental proof is needed, predicted LC50 96h for fish pimephales promelas	1000	NORMAN Ecotoxicology DB (2022-03-03)	384.516
11-Ketotestosterone	DTXSID8036499	NS00018374	564-35-2	WTPMRQZHJLJSBO-XQALERBDSA-N	0	androgen	NA	Tox21_NA	NA	0	0	NA	Tox21_NA	NA	0	0	NA	Tox21_NA	NA	0	0	NA	Tox21_NA	NA	0	0	101.451	Ecosar type baseline EC50 with solubility class: 2.6	Chemprop 6.7.1 (2021-06-15)	57.0576	P-PNEC pred, experimental proof is needed, predicted LC50 96h for fish pimephales promelas	1000	NORMAN Substance DB (2022-04-28)	302.414
17alpha-Hydroxyprogesterone	DTXSID6040747	NS00115894	68-96-2	DBPWSSGDRRHUNT-CEGNMAFCSA-N	29	progestagen	0	Tox21	0	0	0	0	Celltox_21	0	0	0	1	Tox21	4.98343e-10	0.195543	0	0	Celltox_2021	0	0	0	7.74693	CAUTION: Ecosar type baseline EC50 with solubility class: 2. Consensus solubility imputed	Chemprop 6.7.1 (2021-06-15)	NA	NA	NA	NORMAN Ecotoxicology DB (2022-03-03)	330.468
17alpha-Methyltestosterone	DTXSID1033664	NS00010270	58-18-4	GCKMFJBGXUYNAG-HLXURNFRSA-N	1	androgen	1	Tox21	2.51777e-05	4.2057e-07	0	0	Celltox_21	0	0	0	1	Tox21	3.96982e-05	2.45471e-06	0	1	Celltox_2021	1.04095e-07	0.00963127	0	12.2123	Ecosar type baseline EC50 with solubility class: 2.3	Chemprop 6.7.1 (2021-06-15)	13.1949	P-PNEC pred, experimental proof is needed, predicted LC50 96h for fish pimephales promelas	1000	NORMAN Substance DB (2022-04-28)	302.458
4-Androsten-11beta-ol-3,17-dione	DTXSID8040931	NS00067034	382-44-5	WSCUHXPGYUMQEX-KCZNZURUSA-N	3	androgen	NA	Tox21_NA	NA	0	0	0	Celltox_21	0	0	0	0	Tox21	0	0	0	0	Celltox_2021	0	0	0	92.6336	Ecosar type baseline EC50 with solubility class: 2.6	Chemprop 6.7.1 (2021-06-15)	NA	NA	NA	NORMAN Ecotoxicology DB (2022-03-03)	302.414
Desonide	DTXSID7046756	NS00010533	638-94-8	WBGKWQHBNHJJPZ-LECWWXJVSA-N	1	glucocorticoid	0	Tox21	0	0	0	1	Celltox_21	8.75231e-10	0.681646	0	0	Tox21	0	0	0	1	Celltox_2021	1.83623e-08	0.0545992	0	23.6028	CAUTION: Ecosar type baseline EC50 with solubility class: 2. Consensus solubility imputed	Chemprop 6.7.1 (2021-06-15)	66.279	P-PNEC pred, experimental proof is needed, predicted LC50 96h for fish pimephales promelas	1000	NORMAN Substance DB (2022-04-28)	416.514
Fluticasone propionate	DTXSID8045511	NS00005139	80474-14-2	WMWTYOKRWGGJOA-CENSZEJFSA-N	14	glucocorticoid	0	Tox21	0	0	0	1	Hashmi_2020	6.74e-10	0.88516	0	0	Tox21	0	0	0	1	Hashmi_2020	2.66e-09	0.376904	0	3.08649	CAUTION: Ecosar type baseline EC50 with solubility class: 1.7. Consensus solubility imputed	Chemprop 6.7.1 (2021-06-15)	2.64567	P-PNEC pred, covered by model, predicted LC50 96h for fish pimephales promelas	1000	NORMAN Substance DB (2022-04-28)	500.57
Bisphenol BP	DTXSID70283308	NS00014629	1844-01-5	BATCUENAARTUKW-UHFFFAOYSA-N	0	bisphenol	NA	Tox21_NA	NA	0	0	NA	Tox21_NA	NA	0	0	NA	Tox21_NA	NA	0	0	NA	Tox21_NA	NA	0	0	0.892093	CAUTION: Ecosar type baseline EC50 with solubility class: 1. Consensus solubility imputed	Chemprop 6.7.1 (2021-06-15)	3.9316	P-PNEC pred, experimental proof is needed, predicted LC50 96h for fish pimephales promelas	1000	NORMAN Substance DB (2022-04-28)	352.433
Bisphenol C	DTXSID5022485	NS00004268	14868-03-2	OWEYKIWAZBBXJK-UHFFFAOYSA-N	0	bisphenol	1	Tox21	7.38045e-05	1.43473e-07	0	NA	Tox21	6.63224e-05	8.99542e-06	0	0	Tox21	0	0	0	NA	Tox21_NA	NA	0	0	1.96272	Ecosar type baseline EC50 with solubility class: 3	Chemprop 6.7.1 (2021-06-15)	0.4069	P-PNEC pred, covered by model, predicted LC50 96h for fish pimephales promelas	1000	NORMAN Ecotoxicology DB (2022-03-03)	281.13
Bisphenol G	DTXSID30281401	NS00014631	127-54-8	IJWIRZQYWANBMP-UHFFFAOYSA-N	0	bisphenol	NA	Tox21_NA	NA	0	0	NA	Tox21_NA	NA	0	0	NA	Tox21_NA	NA	0	0	NA	Tox21_NA	NA	0	0	0.0663414	Ecosar type baseline EC50 with solubility class: 3	Chemprop 6.7.1 (2021-06-15)	0.25132	P-PNEC pred, covered by model, predicted LC50 96h for fish pimephales promelas	1000	NORMAN Substance DB (2022-04-28)	312.453
Betamethasone dipropionate	DTXSID2022672	NS00005151	5593-20-4	CIWBQSYVNNPZIQ-XYWKZLDCSA-N	0	glucocorticoid	0	Tox21	0	0	0	1	Tox21	5.71616e-10	1.0437	0	0	Tox21	0	0	0	NA	Tox21_NA	NA	0	0	5.32447	CAUTION: Ecosar type baseline EC50 with solubility class: 2. Consensus solubility imputed	Chemprop 6.7.1 (2021-06-15)	10.5979	P-PNEC pred, covered by model, predicted LC50 96h for fish pimephales promelas	1000	NORMAN Substance DB (2022-04-28)	504.595
Betamethasone-17-valerate	DTXSID7022673	NS00006017	2152-44-5	SNHRLVCMMWUAJD-SUYDQAKGSA-N	41	glucocorticoid	0	Tox21	0	0	0	NA	Tox21_NA	NA	0	0	0	Tox21	0	0	0	NA	Tox21_NA	NA	0	0	4.0564	CAUTION: Ecosar type baseline EC50 with solubility class: 1.3. Consensus solubility imputed	Chemprop 6.7.1 (2021-06-15)	29.8486	P-PNEC pred, experimental proof is needed, predicted LC50 96h for fish pimephales promelas	1000	NORMAN Substance DB (2022-04-28)	476.585
Mometasone fuorate	DTXSID4023333	NS00006918	83919-23-7	WOFMFGQZHJDGCX-ZULDAHANSA-N	21	glucocorticoid	0	Tox21	0	0	0	NA	Tox21_NA	NA	0	0	0	Tox21	0	0	0	NA	Tox21_NA	NA	0	0	2.10796	CAUTION: Ecosar type baseline EC50 with solubility class: 1.7. Consensus solubility imputed	Chemprop 6.7.1 (2021-06-15)	2.27325	P-PNEC pred, covered by model, predicted LC50 96h for fish pimephales promelas	1000	NORMAN Substance DB (2022-04-28)	521.43
Fluocinolone acetonide	DTXSID0040674	NS00008944	67-73-2	FEBLZLNTKCEFIT-VSXGLTOVSA-N	4	glucocorticoid	0	Tox21	0	0	0	1	Celltox_21	5.231e-11	11.4051	0	0	Tox21	0	0	0	1	Celltox_2021	2.56901e-10	3.90254	0	22.8532	CAUTION: Ecosar type baseline EC50 with solubility class: 2. Consensus solubility imputed	Chemprop 6.7.1 (2021-06-15)	78.5385	P-PNEC pred, experimental proof is needed, predicted LC50 96h for fish pimephales promelas	1000	NORMAN Substance DB (2022-04-28)	452.495
Dexamethasone-21-acetate	DTXSID8022901	NS00073866	1177-87-3	AKUJBENLRBOFTD-RPRRAYFGSA-N	0	glucocorticoid	0	Tox21	0	0	0	1	Tox21	3.98924e-09	0.149552	0	1	Tox21	4.14526e-07	0.000235082	0	NA	Tox21_NA	NA	0	0	15.8974	CAUTION: Ecosar type baseline EC50 with solubility class: 2. Consensus solubility imputed	Chemprop 6.7.1 (2021-06-15)	0.116438	P-PNEC pred, experimental proof is needed, predicted LC50 96h for fish pimephales promelas	1000	NORMAN Substance DB (2022-04-28)	434.504
Fludrocortisone-21-acetate	DTXSID2023062	NS00000578	514-36-3	SYWHXTATXSMDSB-GSLJADNHSA-N	0	mineralcorticoid	NA	Tox21_NA	NA	0	0	NA	Tox21_NA	NA	0	0	NA	Tox21_NA	NA	0	0	NA	Tox21_NA	NA	0	0	48.5087	CAUTION: Ecosar type baseline EC50 with solubility class: 2. Consensus solubility imputed	Chemprop 6.7.1 (2021-06-15)	501.355	P-PNEC pred, experimental proof is needed, predicted LC50 96h for fish pimephales promelas	1000	NORMAN Substance DB (2022-04-28)	422.493
Clobetasol propionate	DTXSID6045907	NS00000111	25122-46-7	CBGUOGMQLZIXBE-XGQKBEPLSA-N	39	glucocorticoid	0	Tox21	0	0	0	0	Celltox_21	0	0	0	1	Tox21	9.38921e-06	1.03786e-05	0	1	Celltox_2021	2.86645e-10	3.49759	0	3.79567	CAUTION: Ecosar type baseline EC50 with solubility class: 2. Consensus solubility imputed	Chemprop 6.7.1 (2021-06-15)	10.1193	P-PNEC pred, covered by model, predicted LC50 96h for fish pimephales promelas	1000	NORMAN Substance DB (2022-04-28)	466.97
6-beta-Hydroxycortisol	DTXSID80425873	NS00015365	174866-45-6	GNFTWPCIRXSCQF-UJXAPRPESA-N	0	glucocorticoid	NA	Tox21_NA	NA	0	0	NA	Tox21_NA	NA	0	0	NA	Tox21_NA	NA	0	0	NA	Tox21_NA	NA	0	0	590.689	CAUTION: Ecosar type baseline EC50 with solubility class: 2. Consensus solubility imputed	Chemprop 6.7.1 (2021-06-15)	2048.23	P-PNEC pred, experimental proof is needed, predicted LC50 96h for fish pimephales promelas	1000	NORMAN Substance DB (2022-04-28)	378.465

## Sheet: B7
B7: Effect data of the reference compounds from single-compound tests in the GeneBLAzer bioassay
	MW [g/mol]	EC10 [mol/L]	EC10 SE [mol/L]	EC10 [ng/L]	EC10 SE [ng/L]
17β-Estradiol	272.38	1.0589e-11	3.13401e-13	2.88423	0.0853641
Dexamethasone	392.47	5.96598e-10	1.17206e-11	234.147	4.59998
R1881	284.39	9.74474e-11	4.33955e-12	27.7131	1.23412
Progesterone	314.46	1.00257e-09	3.33095e-11	315.267	10.4745
	EU001	EU002	EU003	EU004	EU005	EU006	EU007	EU008	EU009	EU010	EU011	EU013	EU014	EU015	EU016	EU017	EU018	EU019	EU020	EU021	EU022	EU023	EU024	EU025	EU026	EU027	EU028	EU029	EU030	EU031	EU032	EU033	EU101	EU102	EU103	EU104	EU111	EU112	EU113	EU114	EU115	EU116	EU117	EU118	EU120	EU121	EU122	EU123	EU124
ERα-GeneBLAzer
EC10 [REF]	0.362713	3.40368	1.45688	1.98847	0.374111	0.788644	2.30947	5.17331	2.86779	5.77367	3.08261	0.668003	9.10747	30.4692	2.70636	5.06073	7.19942	155.715	7.5358	0.681199	2.85878	1.06542	4.85673	0.537346	0.974659	29.6472	7.28332	1.28254	14.6628	5.90319	200.08	3.11721	7.95545	2.51509	2.93255	10.0553	4.50248	7.22543	3.92157	2.9163	7.40192	12.2234	4.29369	4.14766	17.1028	16.3425	2.54842	6.45995	188.679
EC10 SE [REF]	0.0172871	0.325191	0.0438082	0.101736	0.0122982	0.0365401	0.116487	0.410011	0.137016	0.196878	0.128759	0.027858	0.901623	2.1956	0.147293	0.331406	5.31793	43.2325	0.182063	0.0256888	0.130762	0.0898782	0.309944	0.0122022	0.0218206	1.40194	0.320402	0.0629511	0.738943	0.217658	39.2154	0.159261	0.352647	0.145807	0.251288	0.540428	0.428151	0.268239	0.142745	0.151216	0.218606	0.334087	0.208508	0.267508	1.25924	0.745149	0.0491954	0.201352	21.0644
IC10 [REF]	7.63359	4.47828	57.3723	53.9665	10.9123	60.1685	44.4247	17.452	28.6041	47.6644	16.8209	31.3972	12.0308	88.4956	66.6223	43.573	-1640.42	27.0051	29.3341	172.206	121.33	40.783	41.8936	27.8087	83.7521	128.469	10.9325	37.8215	25.6213	34.7343	67.981	28.7936	29.5334	9.97009	16.7673	30.248	22.553	19.3648	29.3513	22.0556	32.9381	57.4713	29.985	8.65801	22.482	40.8497	23.0415	67.2948	-564.334
IC10 SE [REF]	0.754035	0.375229	10.4607	10.0041	1.34677	8.88408	6.06868	1.19118	1.48421	6.83614	1.96588	2.86863	0.486472	17.425	29.2765	4.51678	23021.3	2.93753	2.85683	66.5159	56.7933	3.93859	8.46121	2.86129	31.4246	30.6153	0.850986	5.64461	2.05207	2.84365	12.9076	2.09174	2.39512	0.591844	1.28229	3.24622	1.34179	1.34136	2.00041	1.1524	2.94012	11.3456	2.2963	0.688518	1.15241	4.95102	1.23543	22.3486	796.819
EEQbio [mol/L]	2.91938e-11	3.11104e-12	7.26828e-12	5.3252e-12	2.83043e-11	1.34268e-11	4.58503e-12	2.04685e-12	3.69238e-12	1.83401e-12	3.43507e-12	1.58517e-11	1.16267e-12	3.4753e-13	3.91263e-12	2.09238e-12	1.47081e-12	6.80024e-14	1.40516e-12	1.55446e-11	3.70403e-12	9.93882e-12	2.18027e-12	1.97061e-11	1.08643e-11	3.57166e-13	1.45387e-12	8.25623e-12	7.22168e-13	1.79377e-12	5.29237e-14	3.39694e-12	1.33103e-12	4.21018e-12	3.61084e-12	1.05307e-12	2.35181e-12	1.46551e-12	2.70019e-12	3.63096e-12	1.43057e-12	8.66284e-13	2.46617e-12	2.553e-12	6.19138e-13	6.4794e-13	4.15512e-12	1.63917e-12	5.61216e-14
EEQchem [mol/L]	1.47206e-11	4.14203e-13	1.44885e-11	1.17464e-11	1.58395e-11	3.65167e-11	2.38332e-12	1.43878e-13	2.29114e-12	1.50014e-14	9.53407e-13	1.40607e-11	1.63158e-13	4.97932e-14	2.53685e-12	1.37778e-13	1.78556e-13	2.73822e-14	2.32848e-12	1.5956e-11	2.24013e-12	8.71673e-12	6.50735e-13	1.8311e-11	1.12236e-12	8.25975e-13	8.60902e-14	1.49186e-11	1.60307e-15	1.09046e-13	1.20367e-14	3.31115e-13	5.63854e-14	1.04905e-12	3.26949e-13	1.7917e-13	7.6934e-14	1.89265e-13	7.37575e-13	3.57662e-13	1.35197e-13	1.79075e-13	9.02621e-13	1.99763e-13	6.64078e-13	1.44677e-12	1.79932e-13	4.26111e-13	7.74919e-15
EEQbio [ng/L]	7.95181	0.847386	1.97973	1.45048	7.70954	3.6572	1.24887	0.557521	1.00573	0.499548	0.935643	4.31769	0.316688	0.0946603	1.06572	0.569923	0.400619	0.0185225	0.382737	4.23404	1.0089	2.70713	0.593862	5.36755	2.95922	0.097285	0.396004	2.24883	0.196704	0.488588	0.0144154	0.92526	0.362547	1.14677	0.983521	0.286836	0.640587	0.399177	0.735478	0.989001	0.389659	0.235959	0.671736	0.695387	0.168641	0.176486	1.13177	0.446478	0.0152864
EEQbio SE [ng/L]	0.446117	0.0847559	0.0835292	0.0857336	0.341021	0.20107	0.0730354	0.0471669	0.056524	0.0225558	0.0478978	0.2208	0.0327227	0.00737414	0.0660235	0.0409567	0.296159	0.00517171	0.0146227	0.202974	0.0549658	0.24202	0.0417761	0.200235	0.109818	0.00542712	0.0209965	0.128894	0.0114962	0.0231008	0.00285742	0.0546316	0.0193239	0.0746442	0.0891626	0.0175991	0.0637972	0.0189522	0.0345043	0.0590475	0.0162923	0.00950592	0.0382017	0.0493466	0.0133822	0.00959366	0.0399922	0.0191908	0.00176555
EEQchem [ng/L]	4.00959	0.112821	3.94637	3.19947	4.31437	9.94643	0.64917	0.0391895	0.62406	0.00408607	0.259689	3.82986	0.0444411	0.0135627	0.690987	0.0375279	0.0486352	0.00745837	0.634231	4.34609	0.610167	2.37426	0.177247	4.98756	0.305708	0.224979	0.0234493	4.06352	0.000436644	0.029702	0.00327855	0.090189	0.0153583	0.285741	0.0890545	0.0488022	0.0209553	0.0515521	0.200901	0.0974199	0.036825	0.0487765	0.245856	0.0544116	0.180881	0.394073	0.0490099	0.116064	0.00211072
% effect explained	0.504236	0.133139	1.99339	2.20581	0.559615	2.71969	0.519806	0.0702924	0.620505	0.00817953	0.277551	0.887017			0.648375	0.0658474			1.65709	1.02646	0.604783	0.877039	0.298465	0.929207	0.103307	2.31258		1.80695	0.0022198	0.0607914		0.0974742	0.0423621	0.249171	0.0905466	0.17014	0.0327127	0.129146	0.273157	0.0985033	0.0945058	0.206716	0.366001	0.0782464		2.23289	0.0433037	0.259954
ER active, excl. (*) not active, (**) cytotoxicity masked EC10 and (***) extrapolated EC10	7.95181	0.847386	1.97973	1.45048	7.70954	3.6572	1.24887	0.557521	1.00573	0.499548	0.935643	4.31769	***	***	1.06572	0.569923	***	*	0.382737	4.23404	1.0089	2.70713	0.593862	5.36755	2.95922	0.097285	***	2.24883	0.196704	0.488588	*	0.92526	0.362547	1.14677	0.983521	0.286836	0.640587	0.399177	0.735478	0.989001	0.389659	0.235959	0.671736	0.695387	***	0.176486	1.13177	0.446478	*
EEQbio ± SE [ng/L]	7.95 ± 0.45	0.85 ± 0.08	1.98 ± 0.08	1.45 ± 0.09	7.71 ± 0.34	3.66 ± 0.20	1.25 ± 0.07	0.56 ± 0.05	1.01 ± 0.06	0.50 ± 0.02	0.94 ± 0.05	4.32 ± 0.22	***	***	1.07 ± 0.07	0.57 ± 0.04	***	*	0.38 ± 0.01	4.23 ± 0.20	1.01 ± 0.05	2.71 ± 0.24	0.59 ± 0.04	5.37 ± 0.20	2.96 ± 0.11	0.10 ± 0.01	***	2.25 ± 0.13	0.20 ± 0.01	0.49 ± 0.02	*	0.93 ± 0.05	0.36 ± 0.02	1.15 ± 0.07	0.98 ± 0.09	0.29 ± 0.02	0.64 ± 0.06	0.40 ± 0.02	0.74 ± 0.03	0.99 ± 0.06	0.39 ± 0.02	0.24 ± 0.01	0.67 ± 0.04	0.70 ± 0.05	***	0.18 ± 0.01	1.13 ± 0.04	0.45 ± 0.02	*
GR-GeneBLAzer
EC10 [REF]	9.65251	8.07103	231.374	32.4149	-256.937	14.7016	2.80899	463.177	26.8601	15.6961	226.142	2.89603	4.65549	6.42674	5.09684	3.28407	4.9334	109.529	18.6916	49.5786	6.87758	1.53894	14.0469	4.37254	1.7325	36.7377	26.6596	11.0742	2.84414	2.95334	11.562	2.52972	93.3707	17.4459	8.7184	18.3722	3.95413	3.5524	6.77507	8.98473	23.3155	5.73723	7.84314	3.61402	2.38949	2.8401	1.21877	4.16146	153.092
EC10 SE [REF]	14.5347	0.630569	83.995	3.13747	285.391	0.416494	0.157414	378.008	2.24231	0.483867	314.87	0.196256	0.167472	0.59311	0.399019	0.22487	0.126073	9.74364	0.591842	5.56008	0.215835	0.0969354	0.761047	0.344144	0.103614	2.05013	2.2118	0.91218	0.132419	0.0999564	0.642736	0.172467	13.6002	1.69529	0.63978	1.05481	0.312234	0.18639	0.284773	0.599062	2.36742	0.405523	0.581561	0.303803	0.244715	0.307402	0.147455	0.379606	15.0022
IC10 [REF]	6.06061	6.33312	29.1206	35.461	10.9218	49.0918	39.0472	25.4777	26.8962	47.8011	11.6144	23.3754	13.5208	38.625	24.5158	23.1642	22.5887	50.7614	214.316	10.201	24.9626	28.3527	28.1532	21.182	13.1389	245.218	14.4844	24.2131	23.2072	23.8607	27.1887	17.0648	13.1441	10.7273	18.2149	16.7729	17.6991	12.8866	20.7943	12.3289	13.7099	21.2993	14.6864	9.56938	12.8916	30.6185	13.1804	17.2473	306.654
IC10 SE [REF]	0.674013	0.330173	3.21734	3.91957	1.35509	6.01296	5.85023	1.98694	3.6966	8.29665	0.457292	0.783552	0.525038	4.66364	1.32045	0.897701	1.01641	6.3645	108.582	0.549643	4.24102	8.73009	4.89351	0.904529	0.763025	99.2779	0.898349	1.69492	1.56618	1.63853	2.1918	1.54253	0.739958	0.708173	1.90477	2.28243	1.90336	0.875159	0.9314	0.56089	0.761619	1.24393	1.48633	0.814633	1.03605	3.26341	1.0109	1.36122	340.978
DEXA-EQbio [mol/L]						4.05806e-11	2.12389e-10		2.22113e-11	3.80093e-11		2.06005e-10	1.28149e-10	9.28306e-11	1.17053e-10	1.81664e-10	1.2093e-10		3.1918e-11		8.67453e-11	3.87669e-10	4.24718e-11	1.36442e-10	3.44356e-10	1.62394e-11		5.38728e-11	2.09764e-10	2.02008e-10	5.15998e-11	2.35835e-10			6.84298e-11		1.5088e-10	1.67942e-10	8.80579e-11	6.64013e-11		1.03987e-10	7.60662e-11	1.65079e-10	2.49676e-10	2.10062e-10	4.89509e-10	1.43362e-10
DEXA-EQchem [mol/L]	5.60775e-12	8.81627e-12	1.09476e-12	2.98988e-12	3.25632e-12	3.16611e-12	5.84316e-11	3.33963e-12	3.83057e-12	9.33295e-12	1.88889e-12	1.07453e-11	4.43176e-11	3.40154e-11	2.05067e-11	1.6057e-11	9.0753e-11	3.48948e-12	1.89149e-15	1.08648e-12	3.08152e-11	1.27715e-10	3.28597e-11	3.5434e-11	7.01396e-11	5.83713e-11	1.74185e-11	1.36122e-11	1.06736e-10	1.1542e-10	4.56027e-11	1.10546e-10	6.52526e-12	2.447e-11	4.41161e-11	2.9987e-11	5.71996e-11	7.25273e-11	3.25809e-11	4.46143e-11	1.06021e-11	6.66284e-12	1.7057e-11	7.80468e-11	4.41835e-11	2.21468e-11	3.22723e-11	4.18e-11	3.15562e-14
DEXA-EQbio [ng/L]	24.2576	29.0108	1.01198	7.22343	-0.911299	15.9267	83.3563	0.505523	8.71728	14.9175	1.0354	80.8509	50.2947	36.4332	45.9396	71.2977	47.4616	2.13776	12.5269	4.72274	34.0449	152.149	16.6689	53.5494	135.15	6.37348	8.78285	21.1435	82.326	79.2821	20.2514	92.5582	2.50771	13.4213	26.8566	12.7446	59.2157	65.9123	34.5601	26.0605	10.0426	40.8118	29.8537	64.7884	97.9904	82.4431	192.117	56.2655	1.52945
DEXA-EQbio SE [ng/L]	36.53	2.3371	0.367914	0.713419	1.01237	0.549075	4.94996	0.412686	0.747608	0.545309	1.44179	5.70463	2.06148	3.43769	3.70801	5.07893	1.52986	0.194756	0.466789	0.537705	1.26049	10.0389	0.960643	4.34396	8.50767	0.377065	0.748815	1.79043	4.16024	3.10261	1.19401	6.56702	0.368576	1.33058	2.04022	0.77336	4.81845	3.69282	1.60349	1.81146	1.03862	2.99404	2.29	5.59301	10.2185	9.06913	23.5482	5.25018	0.15286
DEXA-EQchem [ng/L]	2.20087	3.46012	0.429659	1.17344	1.27801	1.2426	22.9327	1.3107	1.50338	3.6629	0.741334	4.21722	17.3933	13.35	8.04827	6.30191	35.6178	1.36952	0.000742352	0.426412	12.094	50.1244	12.8965	13.9068	27.5277	22.909	6.83624	5.34239	41.8907	45.2989	17.8977	43.386	2.56097	9.60375	17.3142	11.769	22.4491	28.4648	12.787	17.5098	4.16099	2.61496	6.69437	30.631	17.3407	8.69196	12.6659	16.4052	0.0123849
% effect explained						0.0780202	0.275116		0.17246	0.245544		0.0521605	0.345828	0.366425	0.175192	0.0883887	0.750456		5.92609e-05		0.355237	0.329444	0.773683	0.2597	0.203683	3.59442		0.252673	0.508839	0.571364	0.883777	0.468743			0.644691		0.379107	0.431859	0.369994	0.671889		0.0640737	0.224239	0.472785	0.176963	0.10543	0.065928	0.291569
GR active, excl. (*) not active, (**) cytotoxicity masked EC10 and (***) extrapolated EC10	**	**	*	***	*	15.9267	83.3563	*	8.71728	14.9175	*	80.8509	50.2947	36.4332	45.9396	71.2977	47.4616	*	12.5269	**	34.0449	152.149	16.6689	53.5494	135.15	6.37348	**	21.1435	82.326	79.2821	20.2514	92.5582	**	**	26.8566	**	59.2157	65.9123	34.5601	26.0605	**	40.8118	29.8537	64.7884	97.9904	82.4431	192.117	56.2655	*
DEXA-EQbio ± SE [ng/L]	**	**	*	***	*	15.93 ± 0.55	83.36 ± 4.95	*	8.72 ± 0.75	14.92 ± 0.55	*	80.85 ± 5.70	50.29 ± 2.06	36.43 ± 3.44	45.94 ± 3.71	71.30 ± 5.08	47.46 ± 1.53	*	12.53 ± 0.47	**	34.04 ± 1.26	152.15 ± 10.04	16.67 ± 0.96	53.55 ± 4.34	135.15 ± 8.51	6.37 ± 0.38	**	21.14 ± 1.79	82.33 ± 4.16	79.28 ± 3.10	20.25 ± 1.19	92.56 ± 6.57	**	**	26.86 ± 2.04	**	59.22 ± 4.82	65.91 ± 3.69	34.56 ± 1.60	26.06 ± 1.81	**	40.81 ± 2.99	29.85 ± 2.29	64.79 ± 5.59	97.99 ± 10.22	82.44 ± 9.07	192.12 ± 23.55	56.27 ± 5.25	*
AR-GeneBLAzer
EC10 [REF]	2.9577	8.65052	50.5306	41.876	25.2589	66.0939	47.1254	10.7573	86.0585	182.582	884.173	5170.63	15.321	323.939	120.627	125.172	163.854	159.719	58.4795	19.7785	46.8604	76.2777	50.025	38.9257	37.4532	80.3859	50.1253	40.4531	328.839	53.0504	2995.81	102.987	274.048	11.854	34.8918	151.149	81.2348	90.3342	328.299	90.6618	-573.723	-282.167	280.82	14.7406	-90.0901	159.413	1951.6	-274.876	-1918.65
EC10 SE [REF]	0.0938662	1.07832	5.47691	6.28141	3.39997	10.0823	6.88448	0.59318	15.2565	62.0384	3073.11	93467	1.33962	83.9073	25.1004	32.2919	185.252	40.4335	4.55525	2.76022	17.0445	8.74487	1.83083	3.34406	3.66256	7.76072	12.3341	2.88834	304.076	3.93445	6928.59	26.4414	194.665	0.906049	4.86002	29.7683	31.4842	19.1522	324.635	21.9627	248.745	210.351	54.1136	2.10353	18.5537	63.1504	3737.14	173.025	1326.71
IC10 [REF]	9.53289	5.72738	45.4133	23.3973	18.3722	34.6861	40.9836	23.7417	29.824	38.6399	35.3357	37.4532	20.1735	343.643	62.7746	53.4759	23.0734	78.3699	724.638	12.7016	74.129	54.4366	138.313	28.6944	32.2165	105.865	23.9636	25.7467	33.4448	69.9301	154.727	44.6429	35.3357	20.3211	23.8095	65.6599	23.5682	27.8164	43.4028	26.1917	75.4148	43.9174	86.4304	9.7371	38.1971	39.7141	63.6537	27.0124	-136.017
IC10 SE [REF]	0.638858	0.404459	5.8303	1.44194	1.83756	3.60336	4.56027	1.66507	2.34999	2.51876	4.26525	7.30828	1.46916	473.306	10.4349	13.226	1.94638	14.7404	2079.4	1.08754	22.464	17.2792	160.561	2.82169	4.91135	34.2946	1.85139	2.81993	3.60958	21.3409	67.3923	10.792	4.28523	1.92061	1.96429	19.366	1.8408	3.43856	6.50853	2.11359	27.2369	6.59437	20.6626	0.849507	6.91721	4.76474	18.2412	2.87272	47.9909
R1881-EQbio [mol/L]	3.2947e-11							9.05871e-12					6.36039e-12						1.66635e-12				1.94797e-12			1.21225e-12				1.83688e-12				8.22066e-12
R1881-EQchem [mol/L]	1.12551e-11	2.50209e-12	1.50109e-12	1.38423e-12	1.38329e-12	2.2576e-12	5.05882e-12	2.16184e-12	7.95836e-11	1.97922e-12	1.43252e-13	1.07128e-12	2.03905e-13	2.32576e-13	6.07663e-12	2.79136e-12	4.47409e-12	1.48889e-13	3.46509e-16	4.5699e-12	1.86543e-14	3.2872e-12	2.02076e-13	3.07796e-12	3.93116e-12	2.73719e-12	6.67054e-13	6.79516e-13	1.25808e-12	1.94311e-12	1.32625e-13	9.23143e-13	1.64971e-13	5.99843e-13	8.64293e-13	4.83933e-13	3.26364e-13	2.25826e-13	6.8705e-13	3.97832e-13	2.30742e-12	4.12735e-13	7.40751e-13	4.67901e-13	1.34806e-12	9.39511e-13	2.84996e-12	5.8476e-13	3.0126e-13
R1881-EQbio [ng/L]	9.36978	3.20363	0.548441	0.661788	1.09716	0.419299	0.588071	2.57621	0.322026	0.151784	0.0313435	0.0053597	1.80883	0.0855502	0.229741	0.2214	0.169133	0.173511	0.473893	1.40117	0.591397	0.363318	0.553984	0.711948	0.739939	0.34475	0.552875	0.685067	0.0842754	0.522391	0.00925062	0.269094	0.101125	2.33787	0.794256	0.18335	0.341148	0.306784	0.084414	0.305675	-0.0483039	-0.0982151	0.0986862	1.88005	-0.307615	0.173844	0.0142002	-0.10082	-0.014444
R1881-EQbio SE [ng/L]	0.512374	0.424063	0.0642662	0.10355	0.155555	0.0666315	0.0898133	0.182598	0.0588625	0.052015	0.108949	0.0968851	0.17749	0.0224845	0.0488875	0.0579613	0.191368	0.0445996	0.0425204	0.205257	0.216715	0.0446847	0.0319325	0.0688917	0.0795083	0.0366535	0.138253	0.0576476	0.0780194	0.0451906	0.0213984	0.0701202	0.0719733	0.20681	0.116147	0.0370217	0.133089	0.0664618	0.0835563	0.0752901	0.0210529	0.0733484	0.0195179	0.28105	0.0648162	0.0693007	0.0271994	0.0636215	0.0100085
R1881-EQchem [ng/L]	3.20085	0.71157	0.426896	0.393662	0.393394	0.642038	1.43868	0.614804	22.6328	0.562871	0.0407394	0.304663	0.0579886	0.0661422	1.72813	0.793834	1.27239	0.0423426	9.85436e-05	1.29963	0.00530509	0.934848	0.0574685	0.875341	1.11798	0.778429	0.189704	0.193247	0.357786	0.5526	0.0377171	0.262533	0.0469161	0.170589	0.245796	0.137626	0.0928147	0.0642228	0.19539	0.113139	0.656207	0.117378	0.210662	0.133066	0.383374	0.267188	0.810501	0.1663	0.0856753
% effect explained	0.341614							0.238647					0.0320586						0.000207945				0.103737			2.25795				1.05783				0.0729677
AR active, excl. (*) not active, (**) cytotoxicity masked EC10 and (***) extrapolated EC10	9.36978	**	**	**	**	**	**	2.57621	**	*	*	*	1.80883	*	*	*	*	*	0.473893	**	***	**	0.553984	**	**	0.34475	**	**	*	0.522391	*	*	*	2.33787	**	*	**	**	*	*	*	*	*	**	*	*	*	*	*
R1881-EQbio ± SE [ng/L]	9.37 ± 0.51	**	**	**	**	**	**	2.58 ± 0.18	**	*	*	*	1.81 ± 0.18	*	*	*	*	*	0.47 ± 0.04	**	***	**	0.55 ± 0.03	**	**	0.34 ± 0.04	**	**	*	0.52 ± 0.05	*	*	*	2.34 ± 0.21	**	*	**	**	*	*	*	*	*	**	*	*	*	*	*
PR-GeneBLAzer
EC10 [REF]	14.8148	10.6975	190.295	24.1955	29.4985	41.5455	13.0514	16.4123	-394.633	1008.67	196.002	38.956	15.8278	47.9846	58.2751	45.7247	31.2891	135.667	78.0031	31.7965	132.802	11.2233	62.8931	37.4953	23.9578	11.892	38.0518	39.0778	13.4174	16.8805	123.64	12.5203	71.8907	24.2718	54.7945	42.4268	22.4871	27.3673	84.3882	49.8504	-1207	-1398.8	-2119.99	10.5597	341.064	26.7594	107.135	190.73	-3145.64
EC10 SE [REF]	0.988313	0.430851	51.0229	2.55771	3.61118	6.31381	0.596529	1.08634	625.744	3206.92	181.211	3.57387	1.28316	3.58043	5.92599	4.98017	3.59394	50.6335	3.1396	10.0354	29.5939	0.459011	14.9282	7.83507	4.17971	0.565822	6.49978	5.20884	0.602731	0.60723	35.7865	0.497867	29.5574	1.88578	12.304	5.4217	1.80018	3.90661	11.7787	11.4636	3865.02	9022.04	6844.92	0.679409	508.223	1.42426	23.4495	136.454	3225.79
IC10 [REF]	9.53289	17.6554	25.2845	22.6963	18.5943	19.8098	25.6213	21.7912	21.5889	22.1729	20.1694	25.3229	21.4777	51.2558	25.5363	26.3158	13.3387	41.5628	345.423	10.0867	27.2702	34.8432	24.5278	20.6356	22.2519	46.7946	21.5424	17.3732	29.2312	29.2056	37.7074	28.4981	24.6002	19.2901	19.7668	29.8775	21.5146	22.2568	29.5421	21.5332	25.8264	21.8198	32.2061	18.8501	22.0167	30.1205	25.8732	15.3421	259.269
IC10 SE [REF]	0.670755	2.5604	1.43204	2.03062	2.46552	1.67685	1.40875	1.72041	1.52129	2.7404	1.17852	2.25655	1.14861	7.56883	1.31007	1.5	0.817899	6.16704	429.303	0.828387	4.03737	3.71863	2.54423	1.2251	1.52852	6.96554	1.48737	1.44032	2.98208	1.99168	3.02143	2.9895	1.17585	1.5703	1.17178	1.90584	0.781803	0.931786	2.06315	1.69984	2.16176	1.05695	2.15848	1.46715	0.975775	1.63122	1.65615	1.42099	158.909
Progesterone-EQbio [mol/L]		9.37198e-11					7.68166e-11							2.08935e-11					1.28529e-11			8.93286e-11				8.43057e-11			7.47212e-11	5.9392e-11		8.00749e-11												9.4943e-11		3.74659e-11
Progesterone-EQchem [mol/L]	9.46123e-11	1.32703e-11	2.97564e-12	2.04973e-10	2.44777e-10	7.33577e-12	7.18665e-11	5.57405e-10	3.18677e-12	8.47621e-12	1.38363e-12	1.85973e-11	2.44701e-11	1.6005e-11	1.3745e-11	7.38615e-11	1.65713e-10	1.95955e-12	7.40297e-16	2.53077e-12	3.66632e-11	1.01643e-10	1.73096e-11	3.32294e-11	7.00047e-11	5.26649e-11	1.94968e-11	2.6557e-11	4.81974e-11	4.94347e-11	1.96911e-11	5.90993e-11	5.28469e-12	3.3953e-11	2.20343e-11	3.20393e-11	3.73946e-11	3.43199e-11	1.18586e-11	2.73343e-11	3.40903e-12	8.7766e-12	1.33261e-11	3.78759e-11	4.65029e-11	2.97024e-11	4.21751e-11	3.85669e-11	5.4268e-13
Progesterone-EQbio [ng/L]	21.2805	29.4711	1.65673	13.03	10.6875	7.58847	24.1557	19.2092	-0.798886	0.312556	1.60849	8.0929	19.9186	6.57016	5.40998	6.89489	10.0759	2.32383	4.04172	9.91514	2.37396	28.0903	5.01274	8.40817	13.1592	26.5108	8.28521	8.06768	23.4968	18.6764	2.54988	25.1804	4.38536	12.989	5.75362	7.43084	14.0199	11.5198	3.73591	6.32425	-0.261199	-0.225384	-0.148711	29.8558	0.924362	11.7815	2.9427	1.65294	-0.100223
Progesterone-EQbio SE [ng/L]	1.58597	1.53872	0.447608	1.44383	1.35569	1.18048	1.36494	1.42266	1.26702	0.993775	1.48807	0.789641	1.74514	0.536642	0.578759	0.785128	1.20479	0.870729	0.210941	3.14663	0.534865	1.48014	1.20142	1.77905	2.33703	1.53847	1.44175	1.10828	1.31284	0.914545	0.742886	1.30479	1.80889	1.09757	1.30603	0.981153	1.21517	1.68839	0.53602	1.46943	0.836448	1.45371	0.480177	2.16191	1.37774	0.739209	0.651468	1.18384	0.102831
Progesterone-EQchem [ng/L]	29.7518	4.17298	0.93572	64.456	76.9726	2.30681	22.5991	175.282	1.00211	2.66543	0.435096	5.8481	7.69486	5.03292	4.32226	23.2265	52.1102	0.616199	0.000232794	0.795826	11.5291	31.9627	5.44316	10.4493	22.0137	16.561	6.13095	8.3511	15.1562	15.5452	6.19207	18.5844	1.66182	10.6769	6.92891	10.0751	11.7591	10.7922	3.72906	8.59554	1.072	2.75989	4.19051	11.9105	14.6233	9.34022	13.2624	12.1277	0.170651
% effect explained		0.141595					0.93556							0.766027					5.75977e-05			1.13786				0.624689			0.64503	0.832346		0.73805												0.398933		0.792786
PR active, excl. (*) not active, (**) cytotoxicity masked EC10 and (***) extrapolated EC10	**	29.4711	*	**	**	***	24.1557	***	*	*	*	**	***	6.57016	**	**	**	*	4.04172	**	*	28.0903	**	**	**	26.5108	**	**	23.4968	18.6764	*	25.1804	**	**	**	**	**	**	**	**	*	*	*	29.8558	*	11.7815	*	*	*
Progesterone-EQbio ± SE [ng/L]	**	29.47 ± 1.54	*	**	**	***	24.16 ± 1.36	***	*	*	*	**	***	6.57 ± 0.54	**	**	**	*	4.04 ± 0.21	**	*	28.09 ± 1.48	**	**	**	26.51 ± 1.54	**	**	23.50 ± 1.31	18.68 ± 0.91	*	25.18 ± 1.30	**	**	**	**	**	**	**	**	*	*	*	29.86 ± 2.16	*	11.78 ± 0.74	*	*	*
[truncated: 7 more columns]

## Sheet: B8
B8: EC10 [REF] and IC10 [REF] and corresponding concentration effect curves of ERα-GeneBLAzer bioassay
Sample	Sample preparation	EC10 [REF]	SE(EC10) [REF]	IC10 [REF]	SE(IC10) [REF]	Linear concentration-effect curve	Linear concentration-cytotoxity curve	Combined effect/cytotoxicity	Slope effect all [REF]	SE(slope effect) [REF]	Slope cytoxicity [REF]	SE (slope cytotoxicity) [REF]
EU001	cleanup	0.362713	0.0172871	7.63359	0.754035				27.57	1.314	1.31	0.1294
EU002	cleanup	3.40368	0.325191	4.47828	0.375229				2.938	0.2807	2.233	0.1871
EU003	cleanup	1.45688	0.0438082	57.3723	10.4607				6.864	0.2064	0.1743	0.03178
EU004	cleanup	1.98847	0.101736	53.9665	10.0041				5.029	0.2573	0.1853	0.03435
EU005	cleanup	0.374111	0.0122982	10.9123	1.34677				26.73	0.8787	0.9164	0.1131
EU006	cleanup	0.788644	0.0365401	60.1685	8.88408				12.68	0.5875	0.1662	0.02454
EU007	cleanup	2.30947	0.116487	44.4247	6.06868				4.33	0.2184	0.2251	0.03075
EU008	cleanup	5.17331	0.410011	17.452	1.19118				1.933	0.1532	0.573	0.03911
EU009	cleanup	2.86779	0.137016	28.6041	1.48421				3.487	0.1666	0.3496	0.01814
EU010	cleanup	5.77367	0.196878	47.6644	6.83614				1.732	0.05906	0.2098	0.03009
EU011	cleanup	3.08261	0.128759	16.8209	1.96588				3.244	0.1355	0.5945	0.06948
EU013	cleanup	0.668003	0.027858	31.3972	2.86863				14.97	0.6243	0.3185	0.0291
EU014	cleanup	9.10747	0.901623	12.0308	0.486472				1.098	0.1087	0.8312	0.03361
EU015	cleanup	30.4692	2.1956	88.4956	17.425				0.3282	0.02365	0.113	0.02225
EU016	cleanup	2.70636	0.147293	66.6223	29.2765				3.695	0.2011	0.1501	0.06596
EU017	cleanup	5.06073	0.331406	43.573	4.51678				1.976	0.1294	0.2295	0.02379
EU018	cleanup	7.19942	5.31793	-1640.42	23021.3				1.389	1.026	-0.006096	0.08555
EU019	cleanup	155.715	43.2325	27.0051	2.93753				0.06422	0.01783	0.3703	0.04028
EU020	cleanup	7.5358	0.182063	29.3341	2.85683				1.327	0.03206	0.3409	0.0332
EU021	cleanup	0.681199	0.0256888	172.206	66.5159				14.68	0.5536	0.05807	0.02243
EU022	cleanup	2.85878	0.130762	121.33	56.7933				3.498	0.16	0.08242	0.03858
EU023	cleanup	1.06542	0.0898782	40.783	3.93859				9.386	0.7918	0.2452	0.02368
EU024	cleanup	4.85673	0.309944	41.8936	8.46121				2.059	0.1314	0.2387	0.04821
EU025	cleanup	0.537346	0.0122022	27.8087	2.86129				18.61	0.4226	0.3596	0.037
EU026	cleanup	0.974659	0.0218206	83.7521	31.4246				10.26	0.2297	0.1194	0.0448
EU027	cleanup	29.6472	1.40194	128.469	30.6153				0.3373	0.01595	0.07784	0.01855
EU028	cleanup	7.28332	0.320402	10.9325	0.850986				1.373	0.0604	0.9147	0.0712
EU029	cleanup	1.28254	0.0629511	37.8215	5.64461				7.797	0.3827	0.2644	0.03946
EU030	cleanup	14.6628	0.738943	25.6213	2.05207				0.682	0.03437	0.3903	0.03126
EU031	cleanup	5.90319	0.217658	34.7343	2.84365				1.694	0.06246	0.2879	0.02357
EU032	cleanup	200.08	39.2154	67.981	12.9076				0.04998	0.009796	0.1471	0.02793
EU033	cleanup	3.11721	0.159261	28.7936	2.09174				3.208	0.1639	0.3473	0.02523
EU101	cleanup	7.95545	0.352647	29.5334	2.39512				1.257	0.05572	0.3386	0.02746
EU102	cleanup	2.51509	0.145807	9.97009	0.591844				3.976	0.2305	1.003	0.05954
EU103	cleanup	2.93255	0.251288	16.7673	1.28229				3.41	0.2922	0.5964	0.04561
EU104	cleanup	10.0553	0.540428	30.248	3.24622				0.9945	0.05345	0.3306	0.03548
EU111	cleanup	4.50248	0.428151	22.553	1.34179				2.221	0.2112	0.4434	0.02638
EU112	cleanup	7.22543	0.268239	19.3648	1.34136				1.384	0.05138	0.5164	0.03577
EU113	cleanup	3.92157	0.142745	29.3513	2.00041				2.55	0.09282	0.3407	0.02322
EU114	cleanup	2.9163	0.151216	22.0556	1.1524				3.429	0.1778	0.4534	0.02369
EU115	cleanup	7.40192	0.218606	32.9381	2.94012				1.351	0.0399	0.3036	0.0271
EU116	cleanup	12.2234	0.334087	57.4713	11.3456				0.8181	0.02236	0.174	0.03435
EU117	cleanup	4.29369	0.208508	29.985	2.2963				2.329	0.1131	0.3335	0.02554
EU118	cleanup	4.14766	0.267508	8.65801	0.688518				2.411	0.1555	1.155	0.09185
EU120	cleanup	17.1028	1.25924	22.482	1.15241				0.5847	0.04305	0.4448	0.0228
EU121	cleanup	16.3425	0.745149	40.8497	4.95102				0.6119	0.0279	0.2448	0.02967
EU122	cleanup	2.54842	0.0491954	23.0415	1.23543				3.924	0.07575	0.434	0.02327
EU123	cleanup	6.45995	0.201352	67.2948	22.3486				1.548	0.04825	0.1486	0.04935
EU124	cleanup	188.679	21.0644	-564.334	796.819				0.053	0.005917	-0.01772	0.02502
EU125	cleanup	7.23589	0.299698	24.8509	2.08058				1.382	0.05724	0.4024	0.03369
EU126	cleanup	6.89655	0.268395	62.383	13.5546				1.45	0.05643	0.1603	0.03483
EU127	cleanup	9.22509	0.429511	59.5948	12.0042				1.084	0.05047	0.1678	0.0338
EU128	cleanup	-340.368	222.085	38.9712	3.07243				-0.02938	0.01917	0.2566	0.02023
EU129	cleanup	9.88142	0.232584	61.2745	13.3625				1.012	0.02382	0.1632	0.03559
EU130	cleanup	-4187.6	6539.19	201.005	82.907				-0.002388	0.003729	0.04975	0.02052
EU131	cleanup	2.20751	0.126164	47.5285	12.4853				4.53	0.2589	0.2104	0.05527
EU201	cleanup	819.001	399.774	160.411	73.5923				0.01221	0.00596	0.06234	0.0286
EU202	cleanup	693.001	230.856	58.1395	29.6579				0.01443	0.004807	0.172	0.08774
EU203	cleanup	29146	303863	-675.219	1080.53				0.0003431	0.003577	-0.01481	0.0237
EU204	cleanup	-3895.6	7566.6	-416.32	478.716				-0.002567	0.004986	-0.02402	0.02762
EU205	cleanup	1477.54	1155.97	136.017	46.8439				0.006768	0.005295	0.07352	0.02532
EU206	cleanup	5007.51	12888.6	125.141	61.7326				0.001997	0.00514	0.07991	0.03942
EU207	cleanup	1511.72	831.387	153.468	46.375				0.006615	0.003638	0.06516	0.01969
EU208	cleanup	-1141.29	685.14	-1728.61	9591.76				-0.008762	0.00526	-0.005785	0.0321
EU209	cleanup	-16730.8	113535	-189.645	112.715				-0.0005977	0.004056	-0.05273	0.03134
EU210	cleanup	1149.29	410.924	-288.351	252.016				0.008701	0.003111	-0.03468	0.03031
EU211	cleanup	4359.2	6742.12	397.141	277.904				0.002294	0.003548	0.02518	0.01762
EU212	cleanup	185.874	14.8941	1088.14	3940.51				0.0538	0.004311	0.00919	0.03328
PBlank1	cleanup	345.662	43.3959	105.574	35.132				0.02893	0.003632	0.09472	0.03152
PBlank2	cleanup	448.632	108.706	-267.165	116.702				0.02229	0.005401	-0.03743	0.01635
PBlank3	cleanup	-5313.5	10308	-496.524	686.357				-0.001882	0.003651	-0.02014	0.02784
PBlank4	cleanup	-4363	7937.92	387.747	273.633				-0.002292	0.00417	0.02579	0.0182
PBlank5	cleanup	3351.21	3692.62	158.705	61.3058				0.002984	0.003288	0.06301	0.02434
PBlank6	cleanup	-3103.66	2788.67	-432.152	775.782				-0.003222	0.002895	-0.02314	0.04154
Reference compound		EC10 [mol/L]	SE(EC10) [mol/L]	IC10 [mol/L]	SE(IC10) [mol/L]	Linear concentration-effect curve	Linear concentration-cytotoxity curve	Combine effect/cytotoxicity	Slope effect all [mol/L]	SE(slope effect) [mol/L]	Slope cytoxicity [mol/L]	SE (slope cytotoxicity) [mol/L]	MW [mol/L]
17-ß Estradiol		1.0589e-11	3.13401e-13	2.278e-08	6.55904e-09				944378013866	27950639436	438981755	126396063	272.38
Samples without prior clean-up
Sample	Sample preparation	EC10 [REF]	SE(EC10) [REF]	IC10 [REF]	SE(IC10) [REF]	Linear concentration-effect curve	Linear concentration-cytotoxity curve	Combined effect/cytotoxicity	Slope effect all [REF]	SE(slope effect) [REF]	Slope cytoxicity [REF]	SE (slope cytotoxicity) [REF]
EU001	non-cleanup	0.415282	0.0542902	1.63372	0.158007				24.08	3.148	6.121	0.592							DN02
EU002	non-cleanup	10.0766	4.25138	3.00391	0.209795				0.9924	0.4187	3.329	0.2325							DN05
EU003	non-cleanup	1.09987	0.121455	13.7684	1.09135				9.092	1.004	0.7263	0.05757							DN08
EU004	non-cleanup	1.31857	0.127371	12.7372	1.6678				7.584	0.7326	0.7851	0.1028							DN11
EU005	non-cleanup	0.3885	0.0253114	1.42878	0.104295				25.74	1.677	6.999	0.5109							DN14
EU006	non-cleanup	0.483793	0.18144	1.15487	0.183787				20.67	7.752	8.659	1.378							DN17
EU007	non-cleanup	1.37855	0.388632	17.6835	1.09634				7.254	2.045	0.5655	0.03506							DN20
EU008	non-cleanup	2.87687	0.501466	4.68384	0.240883				3.476	0.6059	2.135	0.1098							DN23
EU009	non-cleanup	2.26809	0.105508	10.4156	0.5089				4.409	0.2051	0.9601	0.04691							DN26
EU010	non-cleanup	3.75375	0.279277	12.1359	1.22272				2.664	0.1982	0.824	0.08302							DN29
EU011	non-cleanup	3.73832	0.12319	11.7178	1.29206				2.675	0.08815	0.8534	0.0941							DN32
EU013	non-cleanup	0.490918	0.124549	17.584	2.32021				20.37	5.168	0.5687	0.07504							DN35
EU014	non-cleanup	9.24214	0.32749	15.4369	0.644831				1.082	0.03834	0.6478	0.02706							DN47
EU015	non-cleanup	10.022	0.218862	53.7057	7.06942				0.9978	0.02179	0.1862	0.02451
EU016	non-cleanup	2.43902	0.0831053	29.656	1.97707				4.1	0.1397	0.3372	0.02248
EU017	non-cleanup	3.71058	0.123392	27.6702	2.1591				2.695	0.08962	0.3614	0.0282
EU018	non-cleanup	2.06143	0.0949762	18.2916	0.917422				4.851	0.2235	0.5467	0.02742
EU019	non-cleanup	40.7498	1.40698	57.4383	4.63861				0.2454	0.008473	0.1741	0.01406
EU020	non-cleanup	4.37254	0.133451	42.0168	4.40823				2.287	0.0698	0.238	0.02497
EU021	non-cleanup	0.466853	0.0206226	16.9005	1.07938				21.42	0.9462	0.5917	0.03779
EU022	non-cleanup	2.76396	0.152713	14.1543	0.564769				3.618	0.1999	0.7065	0.02819
EU023	non-cleanup	1.32048	0.0376633	18.997	0.766519				7.573	0.216	0.5264	0.02124
EU024	non-cleanup	4.71476	0.148912	17.2444	0.846011				2.121	0.06699	0.5799	0.02845
EU025	non-cleanup	0.884173	0.0247271	20.2552	1.12374				11.31	0.3163	0.4937	0.02739
EU026	non-cleanup	1.35026	0.0428815	19.7589	1.25792				7.406	0.2352	0.5061	0.03222
EU027	non-cleanup	3.51865	0.0989233	22.8781	1.08345				2.842	0.0799	0.4371	0.0207
EU028	non-cleanup	4.40917	0.168707	14.9209	0.696399				2.268	0.08678	0.6702	0.03128
EU029	non-cleanup	1.06929	0.0367368	12.577	0.633676				9.352	0.3213	0.7951	0.04006
EU030	non-cleanup	10.3348	0.306435	39.7141	3.46985				0.9676	0.02869	0.2518	0.022
EU031	non-cleanup	4.43656	0.113237	23.5128	1.6381				2.254	0.05753	0.4253	0.02963
EU032	non-cleanup	359.066	98.205	63.0915	10.2101				0.02785	0.007617	0.1585	0.02565
EU033	non-cleanup	3.21543	0.104941	28.9939	2.03521				3.11	0.1015	0.3449	0.02421
EU101	non-cleanup	12.2011	0.587128	32.5945	1.94101				0.8196	0.03944	0.3068	0.01827
EU102	non-cleanup	2.57533	0.119249	30.2115	2.22707				3.883	0.1798	0.331	0.0244
EU103	non-cleanup	2.89687	0.114549	17.9308	1.02595				3.452	0.1365	0.5577	0.03191
EU104	non-cleanup	13.6911	0.415008	62.3441	5.43762				0.7304	0.02214	0.1604	0.01399
EU111	non-cleanup	3.78788	0.109332	25.0188	1.75513				2.64	0.0762	0.3997	0.02804
EU112	non-cleanup	6.22665	0.241234	22.2816	1.27643				1.606	0.06222	0.4488	0.02571
EU113	non-cleanup	26.8456	0.89005	-8726	101270				0.3725	0.01235	-0.001146	0.0133
EU114	non-cleanup	3.43761	0.110018	24.2718	1.29666				2.909	0.0931	0.412	0.02201
EU115	non-cleanup	8.52515	0.24776	48.3793	4.69516				1.173	0.03409	0.2067	0.02006
EU116	non-cleanup	21.1372	0.944941	30.5904	1.55806				0.4731	0.02115	0.3269	0.01665
EU117	non-cleanup	3.84615	0.100266	29.036	2.73835				2.6	0.06778	0.3444	0.03248
EU118	non-cleanup	5.48246	0.226362	13.8966	0.79892				1.824	0.07531	0.7196	0.04137
EU120	non-cleanup	32.8407	2.29508	23.4247	1.49745				0.3045	0.02128	0.4269	0.02729
EU121	non-cleanup	23.0362	2.04253	19.9481	1.25427				0.4341	0.03849	0.5013	0.03152
EU122	non-cleanup	4.92611	0.184304	29.1971	1.97688				2.03	0.07595	0.3425	0.02319
EU123	non-cleanup	6.59631	0.2119	23.6855	1.23252				1.516	0.0487	0.4222	0.02197
EU124	non-cleanup	353.107	41.8317	-4697.04	56832.2				0.02832	0.003355	-0.002129	0.02576
EU125	non-cleanup	9.69932	0.246011	27.4424	1.89551				1.031	0.02615	0.3644	0.02517
EU126	non-cleanup	5.91716	0.155387	40.1929	3.20994				1.69	0.04438	0.2488	0.01987
EU127	non-cleanup	8.77193	0.240997	58.9971	5.47507				1.14	0.03132	0.1695	0.01573
EU128	non-cleanup	8.96861	0.30067	39.1696	3.06852				1.115	0.03738	0.2553	0.02
EU129	non-cleanup	3.04692	0.0806107	20.3625	1.05191				3.282	0.08683	0.4911	0.02537
EU130	non-cleanup	-1738.83	750.741	303.49	191.489				-0.005751	0.002483	0.03295	0.02079
EU131	non-cleanup	2.9146	0.116295	23.6128	1.39167				3.431	0.1369	0.4235	0.02496

## Sheet: B9
B9: EC10 [REF] and IC10 [REF] and corresponding concentration effect curves of GR-GeneBLAzer bioassay
Sample	Sample preparation	EC10 [REF]	SE(EC10) [REF]	IC10 [REF]	SE(IC10) [REF]	Linear concentration-effect curve	Linear concentration-cytotoxity curve	Combined effect/cytotoxicity	Slope effect all [REF]	SE(slope effect) [REF]	Slope cytoxicity [REF]	SE (slope cytotoxicity) [REF]
EU001	cleanup	9.65251	14.5347	6.06061	0.674013				1.036	1.56	1.65	0.1835
EU002	cleanup	8.07103	0.630569	6.33312	0.330173				1.239	0.0968	1.579	0.08232
EU003	cleanup	231.374	83.995	29.1206	3.21734				0.04322	0.01569	0.3434	0.03794
EU004	cleanup	32.4149	3.13747	35.461	3.91957				0.3085	0.02986	0.282	0.03117
EU005	cleanup	-256.937	285.391	10.9218	1.35509				-0.03892	0.04323	0.9156	0.1136
EU006	cleanup	14.7016	0.416494	49.0918	6.01296				0.6802	0.01927	0.2037	0.02495
EU007	cleanup	2.80899	0.157414	39.0472	5.85023				3.56	0.1995	0.2561	0.03837
EU008	cleanup	463.177	378.008	25.4777	1.98694				0.02159	0.01762	0.3925	0.03061
EU009	cleanup	26.8601	2.24231	26.8962	3.6966				0.3723	0.03108	0.3718	0.0511
EU010	cleanup	15.6961	0.483867	47.8011	8.29665				0.6371	0.01964	0.2092	0.03631
EU011	cleanup	226.142	314.87	11.6144	0.457292				0.04422	0.06157	0.861	0.0339
EU013	cleanup	2.89603	0.196256	23.3754	0.783552				3.453	0.234	0.4278	0.01434
EU014	cleanup	4.65549	0.167472	13.5208	0.525038				2.148	0.07727	0.7396	0.02872
EU015	cleanup	6.42674	0.59311	38.625	4.66364				1.556	0.1436	0.2589	0.03126
EU016	cleanup	5.09684	0.399019	24.5158	1.32045				1.962	0.1536	0.4079	0.02197
EU017	cleanup	3.28407	0.22487	23.1642	0.897701				3.045	0.2085	0.4317	0.01673
EU018	cleanup	4.9334	0.126073	22.5887	1.01641				2.027	0.0518	0.4427	0.01992
EU019	cleanup	109.529	9.74364	50.7614	6.3645				0.0913	0.008122	0.197	0.0247
EU020	cleanup	18.6916	0.591842	214.316	108.582				0.535	0.01694	0.04666	0.02364
EU021	cleanup	49.5786	5.56008	10.201	0.549643				0.2017	0.02262	0.9803	0.05282
EU022	cleanup	6.87758	0.215835	24.9626	4.24102				1.454	0.04563	0.4006	0.06806
EU023	cleanup	1.53894	0.0969354	28.3527	8.73009				6.498	0.4093	0.3527	0.1086
EU024	cleanup	14.0469	0.761047	28.1532	4.89351				0.7119	0.03857	0.3552	0.06174
EU025	cleanup	4.37254	0.344144	21.182	0.904529				2.287	0.18	0.4721	0.02016
EU026	cleanup	1.7325	0.103614	13.1389	0.763025				5.772	0.3452	0.7611	0.0442
EU027	cleanup	36.7377	2.05013	245.218	99.2779				0.2722	0.01519	0.04078	0.01651
EU028	cleanup	26.6596	2.2118	14.4844	0.898349				0.3751	0.03112	0.6904	0.04282
EU029	cleanup	11.0742	0.91218	24.2131	1.69492				0.903	0.07438	0.413	0.02891
EU030	cleanup	2.84414	0.132419	23.2072	1.56618				3.516	0.1637	0.4309	0.02908
EU031	cleanup	2.95334	0.0999564	23.8607	1.63853				3.386	0.1146	0.4191	0.02878
EU032	cleanup	11.562	0.642736	27.1887	2.1918				0.8649	0.04808	0.3678	0.02965
EU033	cleanup	2.52972	0.172467	17.0648	1.54253				3.953	0.2695	0.586	0.05297
EU101	cleanup	93.3707	13.6002	13.1441	0.739958				0.1071	0.0156	0.7608	0.04283
EU102	cleanup	17.4459	1.69529	10.7273	0.708173				0.5732	0.0557	0.9322	0.06154
EU103	cleanup	8.7184	0.63978	18.2149	1.90477				1.147	0.08417	0.549	0.05741
EU104	cleanup	18.3722	1.05481	16.7729	2.28243				0.5443	0.03125	0.5962	0.08113
EU111	cleanup	3.95413	0.312234	17.6991	1.90336				2.529	0.1997	0.565	0.06076
EU112	cleanup	3.5524	0.18639	12.8866	0.875159				2.815	0.1477	0.776	0.0527
EU113	cleanup	6.77507	0.284773	20.7943	0.9314				1.476	0.06204	0.4809	0.02154
EU114	cleanup	8.98473	0.599062	12.3289	0.56089				1.113	0.07421	0.8111	0.0369
EU115	cleanup	23.3155	2.36742	13.7099	0.761619				0.4289	0.04355	0.7294	0.04052
EU116	cleanup	5.73723	0.405523	21.2993	1.24393				1.743	0.1232	0.4695	0.02742
EU117	cleanup	7.84314	0.581561	14.6864	1.48633				1.275	0.09454	0.6809	0.06891
EU118	cleanup	3.61402	0.303803	9.56938	0.814633				2.767	0.2326	1.045	0.08896
EU120	cleanup	2.38949	0.244715	12.8916	1.03605				4.185	0.4286	0.7757	0.06234
EU121	cleanup	2.8401	0.307402	30.6185	3.26341				3.521	0.3811	0.3266	0.03481
EU122	cleanup	1.21877	0.147455	13.1804	1.0109				8.205	0.9927	0.7587	0.05819
EU123	cleanup	4.16146	0.379606	17.2473	1.36122				2.403	0.2192	0.5798	0.04576
EU124	cleanup	153.092	15.0022	306.654	340.978				0.06532	0.006401	0.03261	0.03626
EU125	cleanup	3.26584	0.209901	13.9587	1.75302				3.062	0.1968	0.7164	0.08997
EU126	cleanup	5.29101	0.270037	24.1721	2.2279				1.89	0.09646	0.4137	0.03813
EU127	cleanup	3.39559	0.25539	23.9693	2.06658				2.945	0.2215	0.4172	0.03597
EU128	cleanup	7.27273	0.506711	21.2224	1.57682				1.375	0.0958	0.4712	0.03501
EU129	cleanup	7.16846	0.514896	24.3962	1.79683				1.395	0.1002	0.4099	0.03019
EU130	cleanup	32.7118	3.80086	40.9836	4.12859				0.3057	0.03552	0.244	0.02458
EU131	cleanup	0.346141	0.0177683	18.622	1.46098				28.89	1.483	0.537	0.04213
EU201	cleanup	1256.91	873.014	637.349	1076.06				0.007956	0.005526	0.01569	0.02649
EU202	cleanup	2448.58	1895.19	-677.048	1199.62				0.004084	0.003161	-0.01477	0.02617
EU203	cleanup	1358.51	967.069	2489.42	24410.8				0.007361	0.00524	0.004017	0.03939
EU204	cleanup	-1164.96	717.106	-91.4077	28.0573				-0.008584	0.005284	-0.1094	0.03358
EU205	cleanup	-1987.68	2014.15	-580.046	1923.17				-0.005031	0.005098	-0.01724	0.05716
EU206	cleanup	-1524.86	1246.53	481	703.107				-0.006558	0.005361	0.02079	0.03039
EU207	cleanup	-10312.5	68296	-2126.3	13599.7				-0.0009697	0.006422	-0.004703	0.03008
EU208	cleanup	1506.48	1023.31	60.7165	12.1912				0.006638	0.004509	0.1647	0.03307
EU209	cleanup	37216.2	745848	-318.878	290.61				0.0002687	0.005385	-0.03136	0.02858
EU210	cleanup	591.366	162.232	-236.463	149.515				0.01691	0.004639	-0.04229	0.02674
EU211	cleanup	870.322	564.46	483.092	879.134				0.01149	0.007452	0.0207	0.03767
EU212	cleanup	1499.93	795.07	160.231	72.7084				0.006667	0.003534	0.06241	0.02832
PBlank1	cleanup	756.43	317.906	563.063	1060.82				0.01322	0.005556	0.01776	0.03346
PBlank2	cleanup	-247.219	74.9907	-886.525	2268.97				-0.04045	0.01227	-0.01128	0.02887
PBlank3	cleanup	-4926.11	11497.5	-1399.78	7935.46				-0.00203	0.004738	-0.007144	0.0405
PBlank4	cleanup	-1341.74	809.402	231.857	164.499				-0.007453	0.004496	0.04313	0.0306
PBlank5	cleanup	862.813	511.211	135.704	164.211				0.01159	0.006867	0.07369	0.08917
PBlank6	cleanup	1020.2	625.838	758.725	3878.25				0.009802	0.006013	0.01318	0.06737
Reference compound		EC10 [mol/L]	SE(EC10) [mol/L]	IC10 [mol/L]	SE(IC10) [mol/L]	Linear concentration-effect curve	Linear concentration-cytotoxity curve	Combine effect/cytotoxicity	Slope effect all [mol/L]	SE(slope effect) [mol/L]	Slope cytoxicity [mol/L]	SE (slope cytotoxicity) [mol/L]	MW [mol/L]
Dexamethasone		5.96598e-10	1.17206e-11	1.27404e-08	4.44671e-10				16761707953	329295793	784904029	27395018	392.47

[truncated: 4 more sheets: B10, B11, B12, B13]
